# Supplementary material for: Type VI secretion system MIX‐effectors carry both antibacterial and anti‐eukaryotic activities
Source: EMBO Rep. 2017 Sep 14;18(11):1978–90. doi: 10.15252/embr.201744226 (PMC5666596; doi:10.15252/embr.201744226)
Supplement: Supplementary file 3 — Dataset EV1 [file EMBR-18-1978-s003.xlsx]

## Sheet: Dataset EV1
Dataset EV1 - V. proteolyticus secretomes
				EXPLANATION
Search: MSS6806 - Junmei_Dor113-118 (Meta)				Protein identification was performed across all samples using X!Tandem, OMSSA, PeptideProphet and ProteinProphet within the Central Proteomics Facilities Pipeline. Quantitation was performed using the SINQ spectral index method, and p-values computed using the PLGEM power-law global exponential model for R. Protein identifications were filtered to a 1% False Discovery Rate.
Key to Groups
Group	Strain			Spectral Counts - Number of MS/MS spectra assigned to a peptide belonging to this protein in the relevant sample. Shared peptides are split according to weights calculated by ProteinProphet.
Group C1	ΔtssG1
Group C2	ΔtssG1			Normalized Spectral Index - Quantitative value on an arbitrary scale incorporating spectral count and peak intensities within MS/MS spectra. Computed according to Griffin et. al Nat. Biotech. (28) 2009.
Group C3	ΔtssG1
Group WT1	Wild -type			Ratios - Ratios of protein abundance for H vs R samples calculated from spectral index values.
Group WT2	Wild -type
Group WT3	Wild -type
Results
									SPECTRAL COUNTS						SPECTRAL INDEX (MIC SIn)						RATIOS
Protein	Description	Length (AA)	mw (Da)	Indistinguishable Proteins	PSMs	Peptide Seqs	% Coverage	Modifications Observed	C1	C2	C3	WT1	WT2	WT3	C1	C2	C3	WT1	WT2	WT3	C2/C1	C3/C1	WT1/C1	WT2/C1	WT3/C1	WT/C Ratio	Ratio >= 5	P Value (Unequal Variance)
tr|U3B8Q8|U3B8Q8_VIBPR	Flagellin OS=Vibrio proteolyticus NBRC 13287 GN=hag PE=3 SV=1	288	30148.5		2034	21	71.9	Acetyl (Protein N-term),Oxidation (M)	27	27	30	537	724	648	4.218e-06	5.218e-06	4.533e-06	0.0001417	0.0002815	0.0003231	1.23708	1.07468	33.5941	66.7378	76.6003	22.7262	Yes	0.00785612
tr|U3BPP0|U3BPP0_VIBPR	Uncharacterized protein OS=Vibrio proteolyticus NBRC 13287 GN=VPR01S_15_00260 PE=4 SV=1	797	89583.8		2135	52	80.2	Gln->pyro-Glu (N-term Q),Glu->pyro-Glu (N-term E),Oxidation (M)	106	129	135	469	669	562	1.075e-05	1.482e-05	1.105e-05	5.969e-05	0.0001053	7.858e-05	1.3786	1.02791	5.55256	9.79535	7.30977	4.59459	FALSE	0.0148839
tr|U3BIP6|U3BIP6_VIBPR	Putative nuclease OS=Vibrio proteolyticus NBRC 13287 GN=VPR01S_04_01280 PE=4 SV=1	867	95102.5		3645	62	91.3	Carbamidomethyl (C),Carbamidomethyl (C) + Ammonia-loss (N-term C),Gln->pyro-Glu (N-term Q),Oxidation (M)	654	551	681	478	561	542	8.268e-05	7.483e-05	9.062e-05	4.438e-05	7.254e-05	6.774e-05	0.905056	1.09603	0.536768	0.877358	0.819303	0.838282	FALSE	0.108443
tr|U3A073|U3A073_VIBPR	Uncharacterized protein OS=Vibrio proteolyticus NBRC 13287 GN=VPR01S_06_01020 PE=4 SV=1	305	34590.2		3437	30	88.2	Carbamidomethyl (C),Glu->pyro-Glu (N-term E),Oxidation (M)	500	432	696	625	625	470	0.0003783	0.000502	0.0006473	0.0006117	0.0006358	0.0005686	1.32699	1.71108	1.61697	1.68068	1.50304	1.05651	FALSE	0.764316
tr|U2ZDB9|U2ZDB9_VIBPR	Uncharacterized protein OS=Vibrio proteolyticus NBRC 13287 GN=VPR01S_01_04800 PE=4 SV=1	631	69297.8		1260	43	82.3	Carbamidomethyl (C),Carbamidomethyl (C) + Ammonia-loss (N-term C),Gln->pyro-Glu (N-term Q),Oxidation (M)	164	108	216	231	153	346	1.896e-05	1.523e-05	2.094e-05	2.221e-05	1.028e-05	2.898e-05	0.80327	1.10443	1.17141	0.542194	1.52848	1.4959	FALSE	0.294197
tr|U2ZGD5|U2ZGD5_VIBPR	Uncharacterized protein OS=Vibrio proteolyticus NBRC 13287 GN=VPR01S_05_00360 PE=4 SV=1	415	47347.7		1817	22	67	Carbamidomethyl (C),Carbamidomethyl (C) + Ammonia-loss (N-term C),Oxidation (M)	164	146	342	417	357	344	5.198e-05	4.405e-05	5.934e-05	0.0001054	9.88e-05	0.0001427	0.847441	1.14159	2.0277	1.90073	2.74529	1.71472	FALSE	0.118544
tr|U3BG99|U3BG99_VIBPR	Uncharacterized protein OS=Vibrio proteolyticus NBRC 13287 GN=VPR01S_01_04970 PE=4 SV=1	172	18321		2430	15	100	Gln->pyro-Glu (N-term Q),Oxidation (M)	375	411	494	366	398	339	0.0005229	0.0004747	0.0005452	0.0004153	0.000481	0.0003569	0.907822	1.04265	0.794225	0.91987	0.68254	0.861719	FALSE	0.232249
tr|U3A587|U3A587_VIBPR	Uncharacterized protein OS=Vibrio proteolyticus NBRC 13287 GN=VPR01S_15_00250 PE=4 SV=1	412	46245.4		1013	26	70.6	Gln->pyro-Glu (N-term Q),Oxidation (M)	88	78	116	166	210	316	1.875e-05	2.668e-05	1.913e-05	4.54e-05	6.79e-05	0.0001217	1.42293	1.02027	2.42133	3.62133	6.49067	2.4539	FALSE	0.0836094
tr|U3A201|U3A201_VIBPR	Uncharacterized protein OS=Vibrio proteolyticus NBRC 13287 GN=VPR01S_09_01000 PE=4 SV=1	344	36977.4		2135	16	59	Gln->pyro-Glu (N-term Q),Oxidation (M)	466	246	325	361	371	302	5.679e-05	3.188e-05	2.121e-05	3.011e-05	2.672e-05	3.096e-05	0.561366	0.373481	0.530199	0.470505	0.545166	0.997107	FALSE	0.989359
tr|U3A3U4|U3A3U4_VIBPR	Peptidase M28 family protein OS=Vibrio proteolyticus NBRC 13287 GN=VPR01S_11_00150 PE=4 SV=1	596	64791.4		1033	33	88.6	Carbamidomethyl (C),Carbamidomethyl (C) + Ammonia-loss (N-term C),Gln->pyro-Glu (N-term Q),Glu->pyro-Glu (N-term E),Oxidation (M)	30	55	59	202	368	254	3.264e-06	5.931e-06	5.168e-06	1.474e-05	3.88e-05	1.906e-05	1.8171	1.58333	4.51593	11.8873	5.83946	5.72222	Yes	0.0398089
tr|U3BJB4|U3BJB4_VIBPR	Peptidase M6 family protein OS=Vibrio proteolyticus NBRC 13287 GN=VPR01S_05_00330 PE=4 SV=1	918	101624		1076	60	72.2	Carbamidomethyl (C),Gln->pyro-Glu (N-term Q),Glu->pyro-Glu (N-term E),Oxidation (M)	85	126	126	197	230	226	7.549e-06	1.222e-05	8.787e-06	1.659e-05	2.142e-05	1.481e-05	1.61876	1.164	2.19764	2.83746	1.96185	1.93769	FALSE	0.00447062
tr|U3BN98|U3BN98_VIBPR	Type VI secretion system effector Hcp OS=Vibrio proteolyticus NBRC 13287 GN=hcp PE=4 SV=1	172	19462.6		920	20	98.3	Acetyl (Protein N-term),Carbamidomethyl (C),Carbamidomethyl (C) + Ammonia-loss (N-term C),Gln->pyro-Glu (N-term Q),Oxidation (M)	3	4.5	3.5	206	180.5	163	8.433e-07	8.877e-07	7.882e-07	0.0002067	0.0001463	0.0001847	1.05265	0.934661	245.109	173.485	219.021	49.9545	Yes	0.0047603
tr|U3A3Z7|U3A3Z7_VIBPR	Outer membrane protein W OS=Vibrio proteolyticus NBRC 13287 GN=ompW PE=4 SV=1	211	23280.5		1304	13	71.6	Oxidation (M)	252	211	188	243	225	146	0.0001071	0.0001126	4.757e-05	6.805e-05	6.537e-05	3.597e-05	1.05135	0.444164	0.635387	0.610364	0.335854	0.943164	FALSE	0.74673
tr|U3BKX5|U3BKX5_VIBPR	Putative chitinase OS=Vibrio proteolyticus NBRC 13287 GN=VPR01S_07_00770 PE=4 SV=1	1045	112590		752	48	67.4	Carbamidomethyl (C),Gln->pyro-Glu (N-term Q),Oxidation (M)	42	93	99	144	188	137	2.967e-06	6.437e-06	3.785e-06	5.956e-06	8.155e-06	5.244e-06	2.16953	1.2757	2.00741	2.74857	1.76744	2.00427	FALSE	0.0321509
tr|U3BB23|U3BB23_VIBPR	Type VI secretion system effector VgrG OS=Vibrio proteolyticus NBRC 13287 GN=vgrG PE=4 SV=1	692	77388.2		377	37	70.1	Carbamidomethyl (C),Glu->pyro-Glu (N-term E),Oxidation (M)		1	1	116	106	123		2.344e-07	1.248e-07	9.726e-06	7.571e-06	1.072e-05	C2 Only	C3 Only	WT1 Only	WT2 Only	WT3 Only	115	Yes	0.00178191
tr|U2ZJ99|U2ZJ99_VIBPR	Flagellin OS=Vibrio proteolyticus NBRC 13287 GN=VPR01S_10_00010 PE=3 SV=1	377	39847.7		1761	35	97.6	Acetyl (Protein N-term),Gln->pyro-Glu (N-term Q),Oxidation (M)	307	250	259	146	165	122	5.907e-05	4.089e-05	3.021e-05	1.267e-05	1.346e-05	8.066e-06	0.69223	0.511427	0.214491	0.227865	0.13655	0.530637	FALSE	0.0057561
tr|U2ZY76|U2ZY76_VIBPR	Flagellar hook-associated protein 2 OS=Vibrio proteolyticus NBRC 13287 GN=fliD PE=3 SV=1	664	72371.5		898	54	82.4	Acetyl (Protein N-term),Gln->pyro-Glu (N-term Q),Glu->pyro-Glu (N-term E),Oxidation (M)	176	173	189	90	119	122	2.175e-05	2.619e-05	2.353e-05	7.653e-06	9.774e-06	1.052e-05	1.20414	1.08184	0.351862	0.449379	0.483678	0.615242	FALSE	0.00998708
tr|U3BNA3|U3BNA3_VIBPR	Uncharacterized protein OS=Vibrio proteolyticus NBRC 13287 GN=VPR01S_11_00510 PE=4 SV=1	257	28303.9		875	18	90.3	Oxidation (M)	233	86	80	159	155	115	4.865e-05	3.378e-05	2.594e-05	5.026e-05	3.446e-05	2.939e-05	0.694347	0.533196	1.03309	0.708325	0.604111	1.07519	FALSE	0.862998
tr|U3BMW2|U3BMW2_VIBPR	Nucleoside-specific channel-forming protein Tsx OS=Vibrio proteolyticus NBRC 13287 GN=tsx PE=4 SV=1	281	31613.1		739	15	69.4	Oxidation (M)	85	52	94	183	162	114	1.585e-05	2.156e-05	1.744e-05	5.999e-05	2.321e-05	3.27e-05	1.36025	1.10032	3.78486	1.46435	2.06309	1.98701	FALSE	0.0437523
tr|U3BRH3|U3BRH3_VIBPR	Putative 5'-nucleotidase OS=Vibrio proteolyticus NBRC 13287 GN=VPR01S_23_00350 PE=3 SV=1	564	61010.4		564	34	69.7	Carbamidomethyl (C),Gln->pyro-Glu (N-term Q),Glu->pyro-Glu (N-term E),Oxidation (M)	95	84	101	79	65	104	2.639e-05	2.057e-05	1.68e-05	1.396e-05	7.363e-06	2.269e-05	0.779462	0.636605	0.528988	0.279007	0.859795	0.885714	FALSE	0.459917
tr|U3A3V9|U3A3V9_VIBPR	Neutral protease OS=Vibrio proteolyticus NBRC 13287 GN=nprV PE=4 SV=1	609	66500.8		520	27	65.5	Carbamidomethyl (C),Carbamidomethyl (C) + Ammonia-loss (N-term C),Oxidation (M)	22	31	46	104	191	96	2.18e-06	2.891e-06	3.182e-06	1.12e-05	1.656e-05	9.14e-06	1.32615	1.45963	5.13761	7.59633	4.19266	3.94949	FALSE	0.0785685
tr|U3BPX6|U3BPX6_VIBPR	Uncharacterized protein (Fragment) OS=Vibrio proteolyticus NBRC 13287 GN=VPR01S_17_00470 PE=4 SV=1	2621	277881		952	66	47.3	Gln->pyro-Glu (N-term Q),Glu->pyro-Glu (N-term E),Oxidation (M)	17	84	179	346	151	96	2.883e-07	1.832e-06	3.846e-06	8.232e-06	1.911e-06	1.386e-06	6.35449	13.3403	28.5536	6.62851	4.80749	2.11786	FALSE	0.318944
tr|U3BQB6|U3BQB6_VIBPR	Chitinase OS=Vibrio proteolyticus NBRC 13287 GN=chiA PE=3 SV=1	845	89581.9		715	32	66.9	Carbamidomethyl (C),Gln->pyro-Glu (N-term Q),Glu->pyro-Glu (N-term E),Oxidation (M)	95	105	120	110	127	92	8.378e-06	1.045e-05	7.902e-06	7.066e-06	8.672e-06	5.498e-06	1.24731	0.943185	0.843399	1.03509	0.656243	1.02812	FALSE	0.822503
tr|U3A2C2|U3A2C2_VIBPR	Flagellar hook-associated protein FlgK OS=Vibrio proteolyticus NBRC 13287 GN=flgK PE=4 SV=1	624	68245.4		804	49	90.2	Acetyl (Protein N-term),Gln->pyro-Glu (N-term Q),Glu->pyro-Glu (N-term E),Oxidation (M)	139	153	156	102	109	91	1.885e-05	2.565e-05	2.533e-05	9.255e-06	7.785e-06	9.308e-06	1.36074	1.34377	0.490981	0.412997	0.493793	0.674107	FALSE	0.00277911
tr|U3BMK8|U3BMK8_VIBPR	Flagellin OS=Vibrio proteolyticus NBRC 13287 GN=VPR01S_10_00030 PE=3 SV=1	379	40404.3		1253	31	92.9	Gln->pyro-Glu (N-term Q),Glu->pyro-Glu (N-term E),Oxidation (M)	234.5	203.5	222.5	88.5	149.5	86.5	3.375e-05	2.879e-05	2.648e-05	6.169e-06	7.446e-06	6.283e-06	0.853037	0.784593	0.182785	0.220622	0.186163	0.491294	FALSE	0.0194606
tr|U3BI84|U3BI84_VIBPR	Flagellin OS=Vibrio proteolyticus NBRC 13287 GN=VPR01S_03_02830 PE=3 SV=1	377	39537.6		1501	31	96.6	Acetyl (Protein N-term),Gln->pyro-Glu (N-term Q),Oxidation (M)	286	180	206	101	118	85	5.215e-05	2.772e-05	2.071e-05	7.012e-06	9.802e-06	4.974e-06	0.531544	0.397124	0.134458	0.187958	0.0953787	0.452381	FALSE	0.05152
tr|U3B7C4|U3B7C4_VIBPR	Uncharacterized protein OS=Vibrio proteolyticus NBRC 13287 GN=VPR01S_02_00050 PE=4 SV=1	108	11850.7		337	6	65.7	Carbamidomethyl (C),Oxidation (M)	16	22	24	86	100	85	1.746e-05	1.677e-05	1.405e-05	4.447e-05	4.149e-05	3.667e-05	0.960481	0.804696	2.54696	2.37629	2.10023	4.37097	FALSE	0.00113467
tr|U2ZZ67|U2ZZ67_VIBPR	Flagellin OS=Vibrio proteolyticus NBRC 13287 GN=VPR01S_03_02820 PE=3 SV=1	377	39412.4		936	27	88.3	Acetyl (Protein N-term),Gln->pyro-Glu (N-term Q),Glu->pyro-Glu (N-term E),Oxidation (M)	143.5	119.5	141.5	94.5	113.5	82.5	3.393e-05	1.843e-05	1.68e-05	8.891e-06	1.24e-05	9.178e-06	0.543177	0.495137	0.262039	0.365458	0.270498	0.718171	FALSE	0.0339172
tr|U3BK42|U3BK42_VIBPR	Type VI secretion system effector Hcp OS=Vibrio proteolyticus NBRC 13287 GN=hcp PE=4 SV=1	172	19434.6		258	20	98.3	Acetyl (Protein N-term),Carbamidomethyl (C),Carbamidomethyl (C) + Ammonia-loss (N-term C),Gln->pyro-Glu (N-term Q),Oxidation (M)				87	87	82				0.0001137	7.684e-05	0.0001103			WT1 Only	WT2 Only	WT3 Only	NA	Yes	0.000381252
tr|U3A4E0|U3A4E0_VIBPR	Long-chain fatty acid transport protein OS=Vibrio proteolyticus NBRC 13287 GN=fadL PE=4 SV=1	413	45094.5		535	17	52.1	Carbamidomethyl (C),Oxidation (M)	100	62	58	107	116	77	1.487e-05	1.11e-05	6.891e-06	9.97e-06	6.428e-06	1.018e-05	0.746469	0.463416	0.670477	0.43228	0.6846	1.36364	FALSE	0.210302
tr|U2ZEJ6|U2ZEJ6_VIBPR	Uncharacterized protein OS=Vibrio proteolyticus NBRC 13287 GN=VPR01S_03_00340 PE=4 SV=1	333	36565.4		581	16	81.7	Gln->pyro-Glu (N-term Q),Oxidation (M)	141	55	54	137	105	76	1.71e-05	1.007e-05	7.56e-06	1.758e-05	1.154e-05	9.47e-06	0.588889	0.442105	1.02807	0.674854	0.553801	1.272	FALSE	0.546197
tr|U3BA95|U3BA95_VIBPR	Putative microbial collagenase OS=Vibrio proteolyticus NBRC 13287 GN=VPR01S_05_00290 PE=4 SV=1	803	90522.3		278	32	54.5	Carbamidomethyl (C),Gln->pyro-Glu (N-term Q),Glu->pyro-Glu (N-term E),Oxidation (M)	13.5	23.5	15.5	48.5	80.5	69.5	8.883e-07	1.905e-06	1.401e-06	3.147e-06	4.645e-06	5.776e-06	2.14455	1.57717	3.54272	5.22909	6.50231	3.78095	FALSE	0.0260398
tr|U2ZVW6|U2ZVW6_VIBPR	Putative ferrichrome-iron receptor OS=Vibrio proteolyticus NBRC 13287 GN=VPR01S_01_03580 PE=3 SV=1	740	82507.8		397	42	76.2	Carbamidomethyl (C),Gln->pyro-Glu (N-term Q),Oxidation (M)	27	33	26	124	88	69	1.745e-06	2.317e-06	1.762e-06	6.768e-06	5.763e-06	5.067e-06	1.32779	1.00974	3.87851	3.30258	2.90372	3.26744	FALSE	0.0540206
tr|U2ZDD9|U2ZDD9_VIBPR	Uncharacterized protein OS=Vibrio proteolyticus NBRC 13287 GN=VPR01S_01_05000 PE=4 SV=1	663	72243.6		314	45	81.1	Carbamidomethyl (C),Gln->pyro-Glu (N-term Q),Glu->pyro-Glu (N-term E),Oxidation (M)	30	39	48	64	49	66	2.305e-06	3.144e-06	3.293e-06	4.947e-06	2.75e-06	3.907e-06	1.36399	1.42863	2.1462	1.19306	1.69501	1.52991	FALSE	0.050533
tr|U2ZZY6|U2ZZY6_VIBPR	Uncharacterized protein OS=Vibrio proteolyticus NBRC 13287 GN=VPR01S_06_00070 PE=4 SV=1	1539	172968		196	66	56.5	Carbamidomethyl (C),Gln->pyro-Glu (N-term Q),Oxidation (M)	2	2	2	59	55	62	3.407e-08	3.434e-08	1.863e-08	1.79e-06	1.461e-06	2.034e-06	1.00792	0.546815	52.5389	42.8823	59.7006	29.3333	Yes	0.00127782
tr|U3BNR0|U3BNR0_VIBPR	Uncharacterized protein OS=Vibrio proteolyticus NBRC 13287 GN=VPR01S_12_00170 PE=4 SV=1	794	83155.1		368	26	56.9	Carbamidomethyl (C),Gln->pyro-Glu (N-term Q),Glu->pyro-Glu (N-term E),Oxidation (M)	46	52	52	71	68	57	3.47e-06	4.394e-06	2.775e-06	4.2e-06	4.087e-06	4.119e-06	1.26628	0.799712	1.21037	1.17781	1.18703	1.30667	FALSE	0.0508672
tr|U3BFB1|U3BFB1_VIBPR	Putative leucyl aminopeptidase OS=Vibrio proteolyticus NBRC 13287 GN=VPR01S_01_01910 PE=4 SV=1	504	54341.9		274	16	58.9	Gln->pyro-Glu (N-term Q),Oxidation (M)	12	15	31	43	106	56	1.202e-06	2.001e-06	2.193e-06	2.599e-06	5.343e-06	3.953e-06	1.66473	1.82446	2.16223	4.44509	3.28869	3.53448	FALSE	0.115049
tr|U2ZD84|U2ZD84_VIBPR	Uncharacterized protein OS=Vibrio proteolyticus NBRC 13287 GN=VPR01S_01_04500 PE=4 SV=1	368	41648.1		271	14	69.3	Carbamidomethyl (C),Gln->pyro-Glu (N-term Q),Oxidation (M)	17	43	64	44	43	51	3.284e-06	1.14e-05	1.214e-05	7.873e-06	9.979e-06	6.591e-06	3.47138	3.69671	2.39738	3.03867	2.007	1.1129	FALSE	0.765988
tr|U3B8L3|U3B8L3_VIBPR	Oligopeptide ABC transporter substrate-binding protein OS=Vibrio proteolyticus NBRC 13287 GN=oppA PE=4 SV=1	543	61118.9		308	43	86	Carbamidomethyl (C),Gln->pyro-Glu (N-term Q),Oxidation (M)	38	49	64	50	41	49	5.38e-06	5.598e-06	6.806e-06	3.726e-06	2.343e-06	4.318e-06	1.04052	1.26506	0.692565	0.435502	0.802602	0.927152	FALSE	0.684751
tr|U2ZXS3|U2ZXS3_VIBPR	Flagellar hook-associated protein 2 OS=Vibrio proteolyticus NBRC 13287 GN=fliD PE=3 SV=1	445	48302.5		168	20	60.2	Acetyl (Protein N-term),Oxidation (M)	4	7	5	42	53	45	2.688e-07	6.223e-07	2.733e-07	7.127e-06	8.492e-06	5.939e-06	2.3151	1.01674	26.5141	31.5923	22.0945	8.75	Yes	0.00397902
tr|U3BDL2|U3BDL2_VIBPR	Uncharacterized protein OS=Vibrio proteolyticus NBRC 13287 GN=VPR01S_10_00040 PE=4 SV=1	397	45189.2		430	30	90.4	Oxidation (M)	73	94	70	59	49	44	1.091e-05	1.277e-05	9.785e-06	5.892e-06	4.845e-06	3.805e-06	1.17049	0.896884	0.540055	0.444088	0.348763	0.64135	FALSE	0.043204
tr|U2ZYL0|U2ZYL0_VIBPR	Uncharacterized protein OS=Vibrio proteolyticus NBRC 13287 GN=VPR01S_03_00960 PE=3 SV=1	767	83646.2		290	23	50.3	Carbamidomethyl (C),Gln->pyro-Glu (N-term Q),Oxidation (M)	32	48	48	52	37	44	3.952e-06	6.194e-06	5.606e-06	4.321e-06	4.194e-06	4.037e-06	1.56731	1.41852	1.09337	1.06123	1.02151	1.03906	FALSE	0.820768
tr|U2ZWS8|U2ZWS8_VIBPR	Uncharacterized protein OS=Vibrio proteolyticus NBRC 13287 GN=VPR01S_01_03400 PE=4 SV=1	409	44980.8		173	21	51.1	Carbamidomethyl (C),Glu->pyro-Glu (N-term E),Oxidation (M)	7	13	11	29	52	43	9.351e-07	1.864e-06	1.706e-06	5.992e-06	1.343e-05	9.843e-06	1.99337	1.8244	6.40787	14.3621	10.5261	4	FALSE	0.0363174
tr|U2ZI45|U2ZI45_VIBPR	Putative heme/hemoglobin receptor OS=Vibrio proteolyticus NBRC 13287 GN=VPR01S_07_01100 PE=3 SV=1	711	79385.6		193	39	73.1	Oxidation (M)	16	17	10	58	38	43	1.015e-06	8.53e-07	3.567e-07	5.158e-06	2.063e-06	2.972e-06	0.840394	0.351429	5.08177	2.03251	2.92808	3.23256	FALSE	0.022988
tr|U3BGE9|U3BGE9_VIBPR	Uncharacterized protein OS=Vibrio proteolyticus NBRC 13287 GN=VPR01S_19_00360 PE=4 SV=1	852	91658		289	36	69.7	Carbamidomethyl (C),Gln->pyro-Glu (N-term Q),Oxidation (M)	33	53	66	41	35	42	2.945e-06	4.66e-06	5.476e-06	2.562e-06	2.903e-06	3.609e-06	1.58234	1.85942	0.869949	0.985739	1.22547	0.776316	FALSE	0.359002
tr|U3A7X8|U3A7X8_VIBPR	Gamma-glutamyltransferase OS=Vibrio proteolyticus NBRC 13287 GN=ggt PE=4 SV=1	582	62829.8		188	29	69.2	Oxidation (M)	20	31	31	26	30	42	2.231e-06	4.321e-06	3.368e-06	2.127e-06	2.725e-06	3.64e-06	1.9368	1.50964	0.953384	1.22143	1.63156	1.19512	FALSE	0.430775
tr|U3BGT6|U3BGT6_VIBPR	Long-chain fatty acid transport protein OS=Vibrio proteolyticus NBRC 13287 GN=fadL PE=4 SV=1	431	46858.8		386	15	55.9	Oxidation (M)	48	28	45	114	92	40	1.01e-05	7.427e-06	5.828e-06	1.186e-05	8.561e-06	4.783e-06	0.735347	0.57703	1.17426	0.847624	0.473564	2.03306	FALSE	0.191457
tr|U3BER8|U3BER8_VIBPR	Uncharacterized protein (Fragment) OS=Vibrio proteolyticus NBRC 13287 GN=VPR01S_01_00010 PE=4 SV=1	1484	157440		396	26	38.7	Glu->pyro-Glu (N-term E),Oxidation (M)	22	56	136	78	44	39	1.39e-06	2.619e-06	4.172e-06	2.62e-06	1.572e-06	1.31e-06	1.88417	3.00144	1.88489	1.13094	0.942446	0.752336	FALSE	0.662661
tr|U3B8S7|U3B8S7_VIBPR	Flagellar hook-associated protein 1 OS=Vibrio proteolyticus NBRC 13287 GN=flgK PE=3 SV=1	457	48411.1		134	23	57.8	Gln->pyro-Glu (N-term Q),Oxidation (M)	1	1		44	40	38	2.288e-08	1.302e-08		3.963e-06	3.236e-06	3.571e-06	0.569056	C1 Only	173.208	141.434	156.075	40.6667	Yes	0.00141928
tr|U3BJ65|U3BJ65_VIBPR	Phosphoenolpyruvate carboxykinase [ATP] OS=Vibrio proteolyticus NBRC 13287 GN=pckA PE=3 SV=1	542	59869.9		369	41	85.2	Carbamidomethyl (C),Carbamidomethyl (C) + Ammonia-loss (N-term C),Oxidation (M)	85	57	77	56	34	38	1.011e-05	6.928e-06	8.568e-06	6e-06	2.836e-06	2.845e-06	0.685262	0.847478	0.593472	0.280514	0.281405	0.584475	FALSE	0.0497869
tr|U3A513|U3A513_VIBPR	Uncharacterized protein OS=Vibrio proteolyticus NBRC 13287 GN=VPR01S_13_00860 PE=4 SV=1	310	33682.3		236	18	77.1	Acetyl (Protein N-term),Carbamidomethyl (C),Oxidation (M)	32	37	35	45	34	38	1.291e-05	9.166e-06	8.927e-06	9.029e-06	5.841e-06	1.001e-05	0.709992	0.691479	0.69938	0.45244	0.775368	1.125	FALSE	0.312933
tr|U3BQ27|U3BQ27_VIBPR	Uncharacterized protein OS=Vibrio proteolyticus NBRC 13287 GN=VPR01S_18_00510 PE=4 SV=1	544	60213.8		282	22	69.3	Carbamidomethyl (C),Carbamidomethyl (C) + Ammonia-loss (N-term C),Oxidation (M)	30	46	59	55	45	37	4.29e-06	6.605e-06	7.107e-06	7.845e-06	5.77e-06	4.31e-06	1.53963	1.65664	1.82867	1.34499	1.00466	1.01481	FALSE	0.949996
tr|U2ZX77|U2ZX77_VIBPR	Uncharacterized protein OS=Vibrio proteolyticus NBRC 13287 GN=VPR01S_01_04810 PE=4 SV=1	326	36234.7		177	24	66.3	Carbamidomethyl (C),Gln->pyro-Glu (N-term Q),Oxidation (M)	26	26	24	27	24	35	1.379e-05	1.656e-05	6.619e-06	7.784e-06	5.975e-06	7.462e-06	1.20087	0.479985	0.564467	0.433285	0.541117	1.13158	FALSE	0.417663
tr|U3BS10|U3BS10_VIBPR	Arginine deiminase OS=Vibrio proteolyticus NBRC 13287 GN=arcA PE=3 SV=1	406	45613		335	32	90.9	Carbamidomethyl (C),Carbamidomethyl (C) + Ammonia-loss (N-term C),Glu->pyro-Glu (N-term E),Oxidation (M)	58	56	72	44	43	33.5	1.941e-05	1.346e-05	2.227e-05	9.839e-06	5.202e-06	5.228e-06	0.693457	1.14735	0.506904	0.268006	0.269346	0.647849	FALSE	0.0285031
tr|U3A4U2|U3A4U2_VIBPR	Alpha-amylase OS=Vibrio proteolyticus NBRC 13287 GN=VPR01S_12_01420 PE=3 SV=1	653	71449.7		227	22	56.5	Carbamidomethyl (C),Oxidation (M)	21	39	42	39	42	33	3.623e-06	7.127e-06	7.192e-06	5.318e-06	4.899e-06	4.492e-06	1.96715	1.9851	1.46784	1.35219	1.23986	1.11765	FALSE	0.616159
tr|U3BSP3|U3BSP3_VIBPR	Putative 5'-nucleotidase OS=Vibrio proteolyticus NBRC 13287 GN=VPR01S_33_00010 PE=3 SV=1	553	61340.7		183	30	74.5	Carbamidomethyl (C),Oxidation (M)	19	12	27	42	36	33	2.035e-06	1.704e-06	2.237e-06	4.099e-06	2.465e-06	2.781e-06	0.837346	1.09926	2.01425	1.2113	1.36658	1.91379	FALSE	0.0343413
tr|U3BE16|U3BE16_VIBPR	Elongation factor G OS=Vibrio proteolyticus NBRC 13287 GN=fusA PE=3 SV=1	695	76333		277	35	74.1	Carbamidomethyl (C),Oxidation (M)	47	47	51	47	31	33	4.287e-06	4.752e-06	4.063e-06	3.515e-06	1.573e-06	1.692e-06	1.10847	0.947749	0.819921	0.366923	0.394682	0.765517	FALSE	0.145676
tr|U3BHV2|U3BHV2_VIBPR	Vitamin B12 transporter BtuB OS=Vibrio proteolyticus NBRC 13287 GN=btuB PE=3 SV=1	612	68167.4		214	27	66.3		23	34	22	43	41	32	3.332e-06	3.338e-06	2.297e-06	3.576e-06	2.385e-06	1.993e-06	1.0018	0.689376	1.07323	0.715786	0.598139	1.46835	FALSE	0.0747098
tr|U2ZJC6|U2ZJC6_VIBPR	Uncharacterized protein OS=Vibrio proteolyticus NBRC 13287 GN=VPR01S_10_00320 PE=4 SV=1	750	83960.5		86	32	61.2	Carbamidomethyl (C),Gln->pyro-Glu (N-term Q),Oxidation (M)	1	3	1	18	26	32	5.902e-08	1.11e-07	4.863e-08	1.021e-06	1.105e-06	1.548e-06	1.88072	0.823958	17.2992	18.7225	26.2284	15.2	Yes	0.0255418
tr|U3BSN4|U3BSN4_VIBPR	Trimethylamine-N-oxide reductase 2 OS=Vibrio proteolyticus NBRC 13287 GN=torZ PE=4 SV=1	816	89756.9		193	38	61.6	Carbamidomethyl (C),Gln->pyro-Glu (N-term Q),Oxidation (M)	21	29	37	29	33	31	2.22e-06	2.99e-06	3.079e-06	2.563e-06	2.396e-06	1.864e-06	1.34685	1.38694	1.1545	1.07928	0.83964	1.06897	FALSE	0.711203
tr|U2ZC15|U2ZC15_VIBPR	Tail-specific protease OS=Vibrio proteolyticus NBRC 13287 GN=prc PE=4 SV=1	666	75296.4		156	35	59.6	Gln->pyro-Glu (N-term Q),Oxidation (M)	12	21	33	30	23	31	8.048e-07	1.544e-06	2.23e-06	1.855e-06	1.463e-06	1.881e-06	1.91849	2.77087	2.30492	1.81784	2.33723	1.27273	FALSE	0.436823
tr|U3BPN5|U3BPN5_VIBPR	2-amino-3-ketobutyrate coenzyme A ligase OS=Vibrio proteolyticus NBRC 13287 GN=kbl PE=3 SV=1	398	43533		191	26	86.4	Carbamidomethyl (C),Oxidation (M)	28	33	38	26	21	30	6.085e-06	7.039e-06	5.72e-06	3.39e-06	1.209e-06	2.495e-06	1.15678	0.940016	0.557108	0.198685	0.410025	0.777778	FALSE	0.133043
tr|U2ZJ20|U2ZJ20_VIBPR	Aconitate hydratase B OS=Vibrio proteolyticus NBRC 13287 GN=acnB PE=3 SV=1	865	94356.9		244	39	68.1	Carbamidomethyl (C),Gln->pyro-Glu (N-term Q),Oxidation (M)	37	45	47	40	32	29	2.497e-06	2.683e-06	2.369e-06	1.805e-06	1.113e-06	8.788e-07	1.07449	0.948738	0.722867	0.445735	0.351942	0.782946	FALSE	0.106235
tr|U3A5L5|U3A5L5_VIBPR	Penicillin-binding protein activator LpoA OS=Vibrio proteolyticus NBRC 13287 GN=lpoA PE=3 SV=1	634	70834.3		155	32	69.4	Carbamidomethyl (C),Gln->pyro-Glu (N-term Q),Glu->pyro-Glu (N-term E),Oxidation (M)	11	21	20	37	31	29	1.006e-06	1.64e-06	2.026e-06	3.774e-06	3.072e-06	3.378e-06	1.63022	2.01392	3.75149	3.05368	3.35785	1.86538	FALSE	0.0224411
tr|U3BRA8|U3BRA8_VIBPR	Putative cystine ABC transporter substrate-binding protein OS=Vibrio proteolyticus NBRC 13287 GN=VPR01S_22_00500 PE=3 SV=1	248	27552.3		216	20	77.8	Gln->pyro-Glu (N-term Q),Glu->pyro-Glu (N-term E),Oxidation (M)	29	35	46	28	40	28	9.591e-06	1.343e-05	1.362e-05	7.174e-06	9.472e-06	8.125e-06	1.40027	1.42008	0.747993	0.987593	0.847148	0.872727	FALSE	0.507165
tr|U3B8J2|U3B8J2_VIBPR	Penicillin-binding protein activator LpoB OS=Vibrio proteolyticus NBRC 13287 GN=lpoB PE=4 SV=1	196	21470.8		167	11	79.6	Gln->pyro-Glu (N-term Q),Oxidation (M)	12	23	23	30	36	28	2.434e-06	5.455e-06	3.955e-06	5.91e-06	4.997e-06	5.292e-06	2.24117	1.6249	2.4281	2.053	2.1742	1.62069	FALSE	0.061242
tr|U2ZCF5|U2ZCF5_VIBPR	Putative pullulanase OS=Vibrio proteolyticus NBRC 13287 GN=VPR01S_01_01490 PE=4 SV=1	2013	221717		205	63	52.3	Carbamidomethyl (C),Glu->pyro-Glu (N-term E),Oxidation (M)	9	41	44	40	34	28	2.309e-07	1.113e-06	9.879e-07	9.523e-07	6.335e-07	5.39e-07	4.82027	4.27848	4.1243	2.74361	2.33434	1.08511	FALSE	0.838157
tr|U3BSK7|U3BSK7_VIBPR	Putative ABC transporter substrate-binding protein OS=Vibrio proteolyticus NBRC 13287 GN=VPR01S_30_00310 PE=4 SV=1	517	57498.9		209	28	66.2	Carbamidomethyl (C),Gln->pyro-Glu (N-term Q),Oxidation (M)	32	36	38	40	26	28	4.419e-06	4.666e-06	4.916e-06	3.687e-06	1.765e-06	2.276e-06	1.05589	1.11247	0.834352	0.399412	0.515049	0.886792	FALSE	0.466257
tr|U2ZZ56|U2ZZ56_VIBPR	Flagellar hook-length control protein OS=Vibrio proteolyticus NBRC 13287 GN=fliK PE=4 SV=1	590	61388.7		291	31	89.7	Acetyl (Protein N-term),Gln->pyro-Glu (N-term Q),Oxidation (M)	50	66	48	36	44	27	4.161e-06	6.514e-06	3.683e-06	1.785e-06	2.169e-06	1.428e-06	1.56549	0.885124	0.428983	0.521269	0.343187	0.652439	FALSE	0.0662454
tr|U2ZD07|U2ZD07_VIBPR	Uncharacterized protein OS=Vibrio proteolyticus NBRC 13287 GN=VPR01S_01_03800 PE=4 SV=1	341	37818.1		151	22	66.3	Carbamidomethyl (C),Gln->pyro-Glu (N-term Q),Oxidation (M)	17	29	23	22	29	27	4.283e-06	6.329e-06	4.126e-06	2.696e-06	3.412e-06	3.726e-06	1.4777	0.963343	0.629465	0.796638	0.869951	1.13043	FALSE	0.507527
tr|U3A5C0|U3A5C0_VIBPR	Putative TRAP transporter substrate-binding protein OS=Vibrio proteolyticus NBRC 13287 GN=VPR01S_20_00700 PE=4 SV=1	322	34651.4		166	23	71.1	Carbamidomethyl (C),Carbamidomethyl (C) + Ammonia-loss (N-term C),Oxidation (M)	21.5	23.5	30.5	25.5	24.5	27	5.742e-06	6.718e-06	8.056e-06	3.309e-06	2.733e-06	3.383e-06	1.16998	1.403	0.57628	0.475967	0.589168	1.01987	FALSE	0.873937
tr|U3BGB6|U3BGB6_VIBPR	Protein TolB OS=Vibrio proteolyticus NBRC 13287 GN=tolB PE=3 SV=1	450	49641.5		153	25	57.1	Gln->pyro-Glu (N-term Q),Oxidation (M)	17	19	26	35	24	27	2.718e-06	2.455e-06	3.172e-06	3.107e-06	2.225e-06	2.57e-06	0.903238	1.16703	1.14312	0.818617	0.945548	1.3871	FALSE	0.136582
tr|U3A1Q3|U3A1Q3_VIBPR	Uncharacterized protein OS=Vibrio proteolyticus NBRC 13287 GN=VPR01S_08_02080 PE=4 SV=1	434	48549.5		106	24	66.1	Gln->pyro-Glu (N-term Q),Glu->pyro-Glu (N-term E),Oxidation (M)	7	12	8	23	24	27	7.827e-07	1.171e-06	4.373e-07	2.05e-06	1.885e-06	2.031e-06	1.4961	0.558707	2.61914	2.40833	2.59486	2.74074	FALSE	0.00161056
tr|U2ZMU6|U2ZMU6_VIBPR	Peptidase M4 family protein OS=Vibrio proteolyticus NBRC 13287 GN=VPR01S_23_00280 PE=4 SV=1	582	63292.7		191	21	42.4	Carbamidomethyl (C),Oxidation (M)	34	32	40	29	28	26	7.053e-06	3.744e-06	4.198e-06	1.771e-06	2.154e-06	1.632e-06	0.530838	0.595208	0.251099	0.305402	0.231391	0.783019	FALSE	0.0718242
tr|U3B8G4|U3B8G4_VIBPR	Uncharacterized protein OS=Vibrio proteolyticus NBRC 13287 GN=VPR01S_03_00430 PE=4 SV=1	932	103888		115	30	51.2	Carbamidomethyl (C),Oxidation (M)	6	13	14	24	27	26	2.502e-07	6.73e-07	6.512e-07	1.087e-06	1.615e-06	1.65e-06	2.68985	2.60272	4.34452	6.45484	6.59472	2.33333	FALSE	0.0190658
tr|U2ZNC3|U2ZNC3_VIBPR	Ornithine carbamoyltransferase OS=Vibrio proteolyticus NBRC 13287 GN=arcB PE=3 SV=1	336	37731.8		279	22	84.5	Carbamidomethyl (C),Carbamidomethyl (C) + Ammonia-loss (N-term C),Gln->pyro-Glu (N-term Q),Oxidation (M)	42.83	48.26	46.4	28.84	22.7	25.7	1.325e-05	1.141e-05	1.106e-05	7.513e-06	3.817e-06	4.287e-06	0.861132	0.834717	0.567019	0.288075	0.323547	0.561786	FALSE	0.00114078
tr|U2ZC26|U2ZC26_VIBPR	Uncharacterized protein OS=Vibrio proteolyticus NBRC 13287 GN=VPR01S_01_00330 PE=4 SV=1	544	58064.8		209	26	57.9	Carbamidomethyl (C),Carbamidomethyl (C) + Ammonia-loss (N-term C),Oxidation (M)	28	33	32	38	35	25	3.054e-06	2.727e-06	2.478e-06	2.853e-06	2.288e-06	1.549e-06	0.892927	0.811395	0.934185	0.749181	0.507204	1.05376	FALSE	0.722884
tr|U3A6P8|U3A6P8_VIBPR	Glutamine--fructose-6-phosphate aminotransferase [isomerizing] OS=Vibrio proteolyticus NBRC 13287 GN=glmS PE=3 SV=1	610	66945.3		193	33	76.9	Carbamidomethyl (C),Gln->pyro-Glu (N-term Q),Glu->pyro-Glu (N-term E),Oxidation (M)	33	37	37	24	23	25	3.777e-06	3.467e-06	3.545e-06	1.582e-06	1.127e-06	1.56e-06	0.917924	0.938576	0.418851	0.298385	0.413026	0.672897	FALSE	0.00567579
tr|U2ZIV2|U2ZIV2_VIBPR	Polyribonucleotide nucleotidyltransferase OS=Vibrio proteolyticus NBRC 13287 GN=pnp PE=3 SV=1	711	77044.7		189	33	66.1	Carbamidomethyl (C),Oxidation (M)	37	29	43	27	19	25	3.013e-06	2.642e-06	3.504e-06	1.259e-06	9.303e-07	1.129e-06	0.876867	1.16296	0.417856	0.308762	0.37471	0.651376	FALSE	0.0684221
tr|U2ZXC2|U2ZXC2_VIBPR	Isocitrate dehydrogenase OS=Vibrio proteolyticus NBRC 13287 GN=icd PE=4 SV=1	740	80240		180	44	77.4	Carbamidomethyl (C),Oxidation (M)	24	30	37	26	30	24	1.972e-06	2.432e-06	2.388e-06	1.481e-06	1.335e-06	1.095e-06	1.23327	1.21095	0.751014	0.676978	0.555274	0.879121	FALSE	0.445303
tr|U3BE58|U3BE58_VIBPR	Maltoporin OS=Vibrio proteolyticus NBRC 13287 GN=lamB PE=2 SV=1	424	46141.8		195	19	59.9	Carbamidomethyl (C),Carbamidomethyl (C) + Ammonia-loss (N-term C),Gln->pyro-Glu (N-term Q),Oxidation (M)	34	24	20	54	26	24	5.134e-06	3.543e-06	2.474e-06	6.606e-06	2.325e-06	2.715e-06	0.690105	0.481885	1.28672	0.452863	0.528827	1.33333	FALSE	0.476938
tr|U3A5A7|U3A5A7_VIBPR	Chaperone SurA OS=Vibrio proteolyticus NBRC 13287 GN=surA PE=3 SV=1	432	48207		168	28	78	Oxidation (M)	19	28	30	34	26	24	2.5e-06	2.62e-06	2.425e-06	2.776e-06	1.817e-06	1.902e-06	1.048	0.97	1.1104	0.7268	0.7608	1.09091	FALSE	0.635956
tr|U3A478|U3A478_VIBPR	Uncharacterized protein OS=Vibrio proteolyticus NBRC 13287 GN=VPR01S_11_01410 PE=4 SV=1	461	50043.8		162	21	68.8	Carbamidomethyl (C),Carbamidomethyl (C) + Ammonia-loss (N-term C),Oxidation (M)	19	25	33	26	21	24	2.088e-06	3.024e-06	3.413e-06	2.395e-06	2.293e-06	2.436e-06	1.44828	1.63458	1.14703	1.09818	1.16667	0.922078	FALSE	0.679741
tr|U3BK37|U3BK37_VIBPR	Uncharacterized protein OS=Vibrio proteolyticus NBRC 13287 GN=VPR01S_06_00050 PE=4 SV=1	555	63051.9		65	21	41.6	Carbamidomethyl (C),Gln->pyro-Glu (N-term Q),Glu->pyro-Glu (N-term E),Oxidation (M)			1	18	20	24			1.38e-07	1.841e-06	1.484e-06	3.342e-06		C3 Only	WT1 Only	WT2 Only	WT3 Only	20.6667	Yes	0.00598919
tr|U2ZYQ4|U2ZYQ4_VIBPR	60 kDa chaperonin OS=Vibrio proteolyticus NBRC 13287 GN=groL PE=3 SV=1	548	57791.7		222	30	77.6	Carbamidomethyl (C),Gln->pyro-Glu (N-term Q),Glu->pyro-Glu (N-term E),Oxidation (M)	42	42	49	30	18	24	5.064e-06	5.044e-06	4.356e-06	1.649e-06	1.209e-06	1.812e-06	0.996051	0.86019	0.325632	0.238744	0.35782	0.541353	FALSE	0.0114316
tr|U2ZIA4|U2ZIA4_VIBPR	Transaldolase OS=Vibrio proteolyticus NBRC 13287 GN=tal PE=3 SV=1	316	34842.8		149	21	76.3	Carbamidomethyl (C),Oxidation (M)	28	27	28	23	16	24	6.682e-06	5.439e-06	4.183e-06	2.415e-06	1.817e-06	3.178e-06	0.813978	0.62601	0.361419	0.271925	0.475606	0.759036	FALSE	0.115411
tr|U2ZJF4|U2ZJF4_VIBPR	Outer membrane protein assembly factor BamA OS=Vibrio proteolyticus NBRC 13287 GN=bamA PE=3 SV=1	802	89640.5		110	31	47.8	Gln->pyro-Glu (N-term Q),Oxidation (M)	7	15	13	20	25	23	4.417e-07	7.264e-07	4.486e-07	8.642e-07	1.069e-06	1.292e-06	1.64456	1.01562	1.95653	2.42019	2.92506	1.94286	FALSE	0.0250028
tr|U2ZCV5|U2ZCV5_VIBPR	Uncharacterized protein OS=Vibrio proteolyticus NBRC 13287 GN=VPR01S_01_03240 PE=4 SV=1	1927	208434		167	38	29.8	Oxidation (M)	9	34	42	27	23	23	1.268e-07	7.307e-07	9.29e-07	5.478e-07	4.38e-07	4.092e-07	5.76262	7.3265	4.32019	3.45426	3.22713	0.858824	FALSE	0.727344
tr|U2ZJF6|U2ZJF6_VIBPR	Ribosome-recycling factor OS=Vibrio proteolyticus NBRC 13287 GN=frr PE=3 SV=1	185	20582		108	15	62.7	Oxidation (M)	18	18	15	14	16	23	8.336e-06	9.441e-06	6.528e-06	2.135e-06	2.517e-06	3.956e-06	1.13256	0.783109	0.256118	0.301943	0.474568	1.03922	FALSE	0.83582
tr|U2ZDW7|U2ZDW7_VIBPR	Arginine--tRNA ligase OS=Vibrio proteolyticus NBRC 13287 GN=argS PE=3 SV=1	577	63959.4		168	32	65.9	Carbamidomethyl (C),Gln->pyro-Glu (N-term Q),Oxidation (M)	35	30	34	21	12	23	4.04e-06	3.481e-06	3.022e-06	1.152e-06	5.309e-07	1.761e-06	0.861634	0.74802	0.285149	0.131411	0.435891	0.565657	FALSE	0.0350578
tr|U3BDC4|U3BDC4_VIBPR	Putative iron ABC transporter substrate-binding protein OS=Vibrio proteolyticus NBRC 13287 GN=VPR01S_09_01240 PE=4 SV=1	337	37579		195	18	70.3	Carbamidomethyl (C),Gln->pyro-Glu (N-term Q),Oxidation (M)	24	28	30	41	38	22	7.52e-06	8.249e-06	5.111e-06	5.686e-06	4.369e-06	3.552e-06	1.09694	0.679654	0.756117	0.580984	0.47234	1.23171	FALSE	0.397428
tr|U3A3C2|U3A3C2_VIBPR	Basal-body rod modification protein FlgD OS=Vibrio proteolyticus NBRC 13287 GN=flgD PE=3 SV=1	237	25296.8		205	19	95.4	Gln->pyro-Glu (N-term Q),Oxidation (M)	44	51	27	17	26	22	1.412e-05	1.794e-05	8.912e-06	2.978e-06	6.287e-06	4.164e-06	1.27054	0.631161	0.210907	0.445255	0.294901	0.532787	FALSE	0.10323
tr|U2ZHH1|U2ZHH1_VIBPR	Uncharacterized protein OS=Vibrio proteolyticus NBRC 13287 GN=VPR01S_06_01540 PE=4 SV=1	193	21394.4		159	10	74.6	Carbamidomethyl (C),Oxidation (M)	18	31	28	30	25	22	5.554e-06	8.934e-06	8.671e-06	1.034e-05	8.278e-06	5.475e-06	1.60857	1.56122	1.86172	1.49046	0.985776	1	FALSE	1
tr|U2ZJA8|U2ZJA8_VIBPR	Flagellar hook protein FlgE OS=Vibrio proteolyticus NBRC 13287 GN=flgE PE=3 SV=1	434	47236.8		205	25	81.1	Gln->pyro-Glu (N-term Q),Oxidation (M)	25	32	51	31	21	22	8.212e-06	5.908e-06	7.917e-06	2.663e-06	1.864e-06	3.275e-06	0.719435	0.964077	0.324282	0.226985	0.398807	0.685185	FALSE	0.280579
tr|U3A6P0|U3A6P0_VIBPR	Fructose-bisphosphate aldolase class II OS=Vibrio proteolyticus NBRC 13287 GN=fbaA PE=4 SV=1	358	39016.5		163	18	68.4	Carbamidomethyl (C),Gln->pyro-Glu (N-term Q),Oxidation (M)	31	32	31	20	21	22	5.718e-06	5.236e-06	5.453e-06	2.886e-06	2.513e-06	3.798e-06	0.915705	0.953655	0.504722	0.439489	0.664218	0.670213	FALSE	0.000405216
tr|U3A4L1|U3A4L1_VIBPR	GMP synthase [glutamine-hydrolyzing] OS=Vibrio proteolyticus NBRC 13287 GN=guaA PE=3 SV=1	517	57838.2		178	35	84.1	Carbamidomethyl (C),Gln->pyro-Glu (N-term Q),Glu->pyro-Glu (N-term E),Oxidation (M)	31	31	41	23	20	22	4.352e-06	3.866e-06	4.421e-06	1.654e-06	1.368e-06	2.015e-06	0.888327	1.01585	0.380055	0.314338	0.463006	0.631068	FALSE	0.0545897
tr|U3BQV4|U3BQV4_VIBPR	Malate dehydrogenase OS=Vibrio proteolyticus NBRC 13287 GN=mdh PE=3 SV=1	311	32126		170	21	93.2	Carbamidomethyl (C),Oxidation (M)	33	32	33	23	18	22	1.083e-05	1.055e-05	8.784e-06	5.583e-06	2.891e-06	3.568e-06	0.974146	0.81108	0.515512	0.266944	0.329455	0.642857	FALSE	0.0135142
tr|U2ZG25|U2ZG25_VIBPR	Uncharacterized protein OS=Vibrio proteolyticus NBRC 13287 GN=VPR01S_04_02460 PE=4 SV=1	942	102733		56	25	32.2	Carbamidomethyl (C),Oxidation (M)			1	21	9	22			1.222e-08	9.39e-07	3.172e-07	1.064e-06		C3 Only	WT1 Only	WT2 Only	WT3 Only	17.3333	Yes	0.0545449
tr|U3A258|U3A258_VIBPR	Pyruvate dehydrogenase E1 component OS=Vibrio proteolyticus NBRC 13287 GN=aceE PE=4 SV=1	886	99512.7		227	46	65.7	Carbamidomethyl (C),Gln->pyro-Glu (N-term Q),Oxidation (M)	39	48	45	36	27	21	3.57e-06	3.903e-06	3.615e-06	1.582e-06	1.118e-06	9.384e-07	1.09328	1.01261	0.443137	0.313165	0.262857	0.636364	FALSE	0.0455015
tr|U3A3J1|U3A3J1_VIBPR	Putative chitinase OS=Vibrio proteolyticus NBRC 13287 GN=VPR01S_10_00930 PE=3 SV=1	846	89164.9		88	12	19.9	Carbamidomethyl (C),Gln->pyro-Glu (N-term Q),Oxidation (M)	8	10	19	8	20	21	5.162e-07	6.466e-07	6.023e-07	4.222e-07	2.607e-07	6.27e-07	1.25262	1.1668	0.8179	0.505037	1.21465	1.32432	FALSE	0.499763
tr|U2ZJA3|U2ZJA3_VIBPR	Peptidoglycan hydrolase FlgJ OS=Vibrio proteolyticus NBRC 13287 GN=flgJ PE=4 SV=1	308	34486		121	16	64	Gln->pyro-Glu (N-term Q),Oxidation (M)	19	23	21	15	18	21	5.286e-06	6.361e-06	6.773e-06	1.664e-06	1.973e-06	2.717e-06	1.20337	1.28131	0.314794	0.37325	0.513999	0.857143	FALSE	0.232981
tr|U3BI87|U3BI87_VIBPR	Phosphoglycerate kinase OS=Vibrio proteolyticus NBRC 13287 GN=pgk PE=3 SV=1	387	40824.9		161	26	87.6	Carbamidomethyl (C),Oxidation (M)	24	32	33	19	17	20	6.391e-06	5.537e-06	5.343e-06	1.877e-06	1.537e-06	1.679e-06	0.866375	0.836019	0.293694	0.240494	0.262713	0.629213	FALSE	0.0504968
tr|U3BGK2|U3BGK2_VIBPR	Citrate synthase OS=Vibrio proteolyticus NBRC 13287 GN=gltA PE=3 SV=1	429	48422		153	27	81.1	Carbamidomethyl (C),Oxidation (M)	27	22	43	22	14	20	3.945e-06	3.582e-06	4.767e-06	1.796e-06	9.762e-07	1.1e-06	0.907985	1.20837	0.45526	0.247452	0.278834	0.608696	FALSE	0.189973
tr|U2ZZQ3|U2ZZQ3_VIBPR	Uncharacterized protein OS=Vibrio proteolyticus NBRC 13287 GN=VPR01S_04_01870 PE=4 SV=1	488	56680.6		93	27	53.5	Carbamidomethyl (C),Glu->pyro-Glu (N-term E),Oxidation (M)	7	11	17	13	14	20	9.379e-07	1.12e-06	1.271e-06	1.075e-06	1.062e-06	1.231e-06	1.19416	1.35516	1.14618	1.13232	1.31251	1.34286	FALSE	0.337447
tr|U2ZN70|U2ZN70_VIBPR	Uncharacterized protein OS=Vibrio proteolyticus NBRC 13287 GN=VPR01S_25_00650 PE=4 SV=1	758	83400.9		62	22	40.4	Carbamidomethyl (C),Oxidation (M)	3	3	1	16	12	20	1.158e-07	1.912e-08	5.671e-09	8.479e-07	6.586e-07	1.027e-06	0.165112	0.0489724	7.32211	5.68739	8.86874	6.85714	Yes	0.020634
tr|U2ZZI4|U2ZZI4_VIBPR	cAMP receptor protein OS=Vibrio proteolyticus NBRC 13287 GN=crp PE=4 SV=1	210	23704.4		118	15	77.1	Carbamidomethyl (C),Gln->pyro-Glu (N-term Q),Oxidation (M)	25	23	20	16	9	20	7.535e-06	6.816e-06	6.112e-06	3.015e-06	2.327e-06	4.231e-06	0.904579	0.811148	0.400133	0.308825	0.561513	0.661765	FALSE	0.12502
tr|U2ZE90|U2ZE90_VIBPR	30S ribosomal protein S1 OS=Vibrio proteolyticus NBRC 13287 GN=rpsA PE=3 SV=1	556	61040.4		169	34	75.2	Carbamidomethyl (C),Gln->pyro-Glu (N-term Q),Oxidation (M)	45	41	22	19	5	20	5.517e-06	4.742e-06	1.664e-06	1.748e-06	2.516e-07	7.771e-07	0.859525	0.301613	0.316839	0.0456045	0.140856	0.407407	FALSE	0.0762837
tr|U3B6M2|U3B6M2_VIBPR	Uncharacterized protein OS=Vibrio proteolyticus NBRC 13287 GN=VPR01S_01_02720 PE=4 SV=1	297	33444.5		157	18	75.1	Carbamidomethyl (C),Oxidation (M)	23	24	36	21	30	19	5.553e-06	7.694e-06	8.974e-06	4.017e-06	6.025e-06	5.735e-06	1.38556	1.61606	0.723393	1.085	1.03278	0.843373	FALSE	0.467135
tr|U2ZI10|U2ZI10_VIBPR	Uncharacterized protein OS=Vibrio proteolyticus NBRC 13287 GN=VPR01S_07_01000 PE=4 SV=1	379	41730.7		183	19	66	Oxidation (M)	32	30	37	30	21	19	4.034e-06	4.597e-06	5.296e-06	4.966e-06	2.528e-06	2.282e-06	1.13956	1.31284	1.23104	0.626673	0.565692	0.707071	FALSE	0.0846725
tr|U3A3K2|U3A3K2_VIBPR	Uncharacterized protein OS=Vibrio proteolyticus NBRC 13287 GN=VPR01S_10_01080 PE=4 SV=1	189	20761.7		90	10	70.9	Oxidation (M)	10	16	9	11	21	19	2.931e-06	4.05e-06	3.53e-06	3.919e-06	3.98e-06	3.406e-06	1.38178	1.20437	1.33709	1.3579	1.16206	1.45714	FALSE	0.235712
tr|U2ZIE6|U2ZIE6_VIBPR	Uncharacterized protein OS=Vibrio proteolyticus NBRC 13287 GN=VPR01S_08_00830 PE=3 SV=1	539	57635.8		156	13	41.4	Carbamidomethyl (C),Oxidation (M)	19	30	37	25	20	19	2.498e-06	4.54e-06	3.755e-06	3.027e-06	1.14e-06	2.207e-06	1.81745	1.5032	1.21177	0.456365	0.883507	0.744186	FALSE	0.295058
tr|U2ZYG2|U2ZYG2_VIBPR	Arginine/ornithine ABC transporter substrate-binding protein OS=Vibrio proteolyticus NBRC 13287 GN=aotJ PE=3 SV=1	256	28270.5		128	19	79.3	Carbamidomethyl (C),Oxidation (M)	18	18	25	18	19	19	6.183e-06	6.914e-06	7.458e-06	3.581e-06	4.399e-06	4.813e-06	1.11823	1.20621	0.579169	0.711467	0.778425	0.918033	FALSE	0.550272
tr|U3A1V1|U3A1V1_VIBPR	Lysine--tRNA ligase OS=Vibrio proteolyticus NBRC 13287 GN=lysS PE=3 SV=1	505	57322.7		157	24	55	Oxidation (M)	34	27	33	14	17	19	4.642e-06	3.548e-06	3.05e-06	8.487e-07	8.672e-07	1.452e-06	0.764326	0.657044	0.182831	0.186816	0.312796	0.531915	FALSE	0.00753775
tr|U3BJA8|U3BJA8_VIBPR	Uncharacterized protein OS=Vibrio proteolyticus NBRC 13287 GN=VPR01S_05_00280 PE=4 SV=1	366	41050.1		114	17	60.4	Oxidation (M)	18	20	15	18	16	19	2.989e-06	2.956e-06	1.545e-06	1.594e-06	1.558e-06	1.939e-06	0.98896	0.516895	0.533289	0.521245	0.648712	1	FALSE	1
tr|U3A2D8|U3A2D8_VIBPR	Glutamate--tRNA ligase OS=Vibrio proteolyticus NBRC 13287 GN=gltX PE=3 SV=1	474	53531.9		146	27	66.5	Carbamidomethyl (C),Carbamidomethyl (C) + Ammonia-loss (N-term C),Oxidation (M)	25	29	30	21	14	19	3.255e-06	3.447e-06	4.194e-06	1.727e-06	9.143e-07	1.68e-06	1.05899	1.28848	0.530568	0.280891	0.516129	0.642857	FALSE	0.0210896
tr|U3BR83|U3BR83_VIBPR	Uncharacterized protein OS=Vibrio proteolyticus NBRC 13287 GN=VPR01S_22_00250 PE=4 SV=1	319	35076.2		130	15	62.4	Gln->pyro-Glu (N-term Q),Oxidation (M)	24	21	16	21	23	18	4.167e-06	4.487e-06	3.002e-06	3.323e-06	2.664e-06	2.226e-06	1.07679	0.720422	0.797456	0.639309	0.534197	1.01639	FALSE	0.910397
tr|U3A3B7|U3A3B7_VIBPR	Putative ferric siderophore receptor OS=Vibrio proteolyticus NBRC 13287 GN=VPR01S_11_01840 PE=3 SV=1	719	78823.8		108	22	45.3	Oxidation (M)	14	16	15	23	21	18	9.278e-07	1.037e-06	7.812e-07	1.447e-06	1.259e-06	1.132e-06	1.1177	0.841992	1.5596	1.35697	1.22009	1.37778	FALSE	0.0451284
tr|U3BME1|U3BME1_VIBPR	Dihydrolipoyl dehydrogenase OS=Vibrio proteolyticus NBRC 13287 GN=lpd PE=4 SV=1	475	50926.6		165	23	54.7	Carbamidomethyl (C),Carbamidomethyl (C) + Ammonia-loss (N-term C),Glu->pyro-Glu (N-term E),Oxidation (M)	29	30	32	26	17	18	4.742e-06	6.463e-06	5.844e-06	2.833e-06	1.284e-06	1.538e-06	1.36293	1.23239	0.597427	0.270772	0.324336	0.67033	FALSE	0.0615675
tr|U2ZNC9|U2ZNC9_VIBPR	Aspartate ammonia-lyase OS=Vibrio proteolyticus NBRC 13287 GN=aspA PE=3 SV=1	483	52690.8		135	20	64.6	Acetyl (Protein N-term),Carbamidomethyl (C),Oxidation (M)	19	23	34	22	16	18	2.352e-06	3.39e-06	3.137e-06	2.261e-06	1.566e-06	1.887e-06	1.44133	1.33376	0.96131	0.665816	0.802296	0.736842	FALSE	0.273185
tr|U3BHW0|U3BHW0_VIBPR	Flagellar basal-body rod protein FlgG OS=Vibrio proteolyticus NBRC 13287 GN=flgG PE=3 SV=1	261	27894.8		56	11	54.4	Gln->pyro-Glu (N-term Q),Glu->pyro-Glu (N-term E),Oxidation (M)	1	1	2	18	15	18	1.727e-08	6.434e-08	1.922e-07	4.729e-06	3.518e-06	4.111e-06	3.72554	11.1291	273.827	203.706	238.043	12.75	Yes	0.00187853
tr|U3BH33|U3BH33_VIBPR	Outer membrane protein TolC OS=Vibrio proteolyticus NBRC 13287 GN=tolC PE=4 SV=1	445	48574.4		75	19	49	Gln->pyro-Glu (N-term Q),Oxidation (M)	9	12	6	15	14	18	2.085e-06	1.923e-06	8.016e-07	2.054e-06	1.21e-06	1.688e-06	0.922302	0.38446	0.985132	0.580336	0.809592	1.74074	FALSE	0.0400487
tr|U3A3D1|U3A3D1_VIBPR	Uncharacterized protein OS=Vibrio proteolyticus NBRC 13287 GN=VPR01S_10_00230 PE=4 SV=1	378	42732.9		138	22	74.1	Carbamidomethyl (C),Gln->pyro-Glu (N-term Q),Oxidation (M)	16	27	32	26	13	18	3.501e-06	4.036e-06	6.282e-06	2.349e-06	1.091e-06	2.173e-06	1.15281	1.79434	0.670951	0.311625	0.62068	0.76	FALSE	0.380314
tr|U2ZWN3|U2ZWN3_VIBPR	Succinyl-CoA ligase [ADP-forming] subunit beta OS=Vibrio proteolyticus NBRC 13287 GN=sucC PE=3 SV=1	388	41635.4		139	18	61.9	Carbamidomethyl (C),Carbamidomethyl (C) + Ammonia-loss (N-term C),Gln->pyro-Glu (N-term Q),Oxidation (M)	25	26	31	18	13	18	5.426e-06	3.199e-06	3.917e-06	2.072e-06	9.41e-07	1.988e-06	0.589569	0.721895	0.381865	0.173424	0.366384	0.597561	FALSE	0.0119027
tr|U3A4U5|U3A4U5_VIBPR	Uncharacterized protein (Fragment) OS=Vibrio proteolyticus NBRC 13287 GN=VPR01S_13_00010 PE=4 SV=1	2920	314098		208	76	35.3	Acetyl (Protein N-term),Carbamidomethyl (C),Carbamidomethyl (C) + Ammonia-loss (N-term C),Oxidation (M)	7	20	53	58	42	17	4.681e-08	1.909e-07	7.287e-07	7.49e-07	4.211e-07	1.32e-07	4.07819	15.5672	16.0009	8.99594	2.81991	1.4625	FALSE	0.534961
tr|U3A1Q8|U3A1Q8_VIBPR	Outer membrane protein assembly factor BamD OS=Vibrio proteolyticus NBRC 13287 GN=bamD PE=3 SV=1	241	27687.1		78	13	49	Oxidation (M)	13	5	8	16	14	17	2.97e-06	9.361e-07	1.255e-06	3.877e-06	4.164e-06	4.381e-06	0.315185	0.422559	1.30539	1.40202	1.47508	1.80769	FALSE	0.0809807
tr|U3BH03|U3BH03_VIBPR	Uncharacterized protein OS=Vibrio proteolyticus NBRC 13287 GN=VPR01S_02_02290 PE=4 SV=1	580	64479.4		108	22	67.1	Carbamidomethyl (C),Gln->pyro-Glu (N-term Q),Glu->pyro-Glu (N-term E),Oxidation (M)	10	27	21	17	12	17	1.194e-06	2.3e-06	1.969e-06	1.124e-06	1.062e-06	9.829e-07	1.9263	1.64908	0.941374	0.889447	0.823199	0.793103	FALSE	0.512805
tr|U2ZXL4|U2ZXL4_VIBPR	Alanine dehydrogenase OS=Vibrio proteolyticus NBRC 13287 GN=ald PE=3 SV=1	374	39886.7		194	18	70.9	Carbamidomethyl (C),Glu->pyro-Glu (N-term E),Oxidation (M)	43	35	40	29	25	16	1.109e-05	9.858e-06	1.113e-05	5.457e-06	3.168e-06	3.457e-06	0.888909	1.00361	0.492065	0.285663	0.311722	0.59322	FALSE	0.0324973
tr|U3A4J5|U3A4J5_VIBPR	Membrane-bound lytic murein transglycosylase A OS=Vibrio proteolyticus NBRC 13287 GN=mltA PE=4 SV=1	369	40610.6		95	19	62.9	Carbamidomethyl (C),Oxidation (M)	8	11	14	17	24	16	9.753e-07	1.21e-06	9.926e-07	1.903e-06	1.291e-06	1.291e-06	1.24064	1.01774	1.95119	1.3237	1.3237	1.72727	FALSE	0.066544
tr|U2ZIE3|U2ZIE3_VIBPR	Uncharacterized protein OS=Vibrio proteolyticus NBRC 13287 GN=VPR01S_08_00780 PE=3 SV=1	222	23563		111	13	81.1	Carbamidomethyl (C),Gln->pyro-Glu (N-term Q),Oxidation (M)	11	16	14	20	22	16	3.8e-06	4.331e-06	5.738e-06	4.69e-06	3.714e-06	3.758e-06	1.13974	1.51	1.23421	0.977368	0.988947	1.41463	FALSE	0.07053
tr|U2ZXU5|U2ZXU5_VIBPR	Flagellar hook protein FlgE OS=Vibrio proteolyticus NBRC 13287 GN=flgE PE=3 SV=1	398	41250.9		76	15	66.6	Acetyl (Protein N-term),Glu->pyro-Glu (N-term E),Oxidation (M)	2	3	1	22	21	16	1.371e-07	1.405e-07	2.714e-08	2.076e-06	1.727e-06	2.915e-06	1.0248	0.197958	15.1422	12.5966	21.2619	9.83333	Yes	0.0066438
tr|U2ZNV3|U2ZNV3_VIBPR	30S ribosomal protein S7 OS=Vibrio proteolyticus NBRC 13287 GN=rpsG PE=3 SV=1	156	17768.5		116	13	69.9	Oxidation (M)	19	21	22	18	15	16	9.953e-06	9.626e-06	7.796e-06	5.402e-06	5.682e-06	5.697e-06	0.967146	0.783281	0.542751	0.570883	0.57239	0.790323	FALSE	0.0254815
tr|U3BHV5|U3BHV5_VIBPR	Flagellar hook-associated protein FlgL OS=Vibrio proteolyticus NBRC 13287 GN=flgL PE=4 SV=1	299	32456.1		51	15	72.2	Oxidation (M)		1		15	15	16		4.613e-08		1.692e-06	1.823e-06	2.77e-06	C2 Only		WT1 Only	WT2 Only	WT3 Only	15.3333	Yes	5.81443e-06
tr|U3A2G5|U3A2G5_VIBPR	Chaperone protein skp OS=Vibrio proteolyticus NBRC 13287 GN=skp PE=3 SV=1	169	19047.2		86	10	50.9	Gln->pyro-Glu (N-term Q),Oxidation (M)	12	14	13	12	15	16	4.23e-06	6.437e-06	3.168e-06	3.403e-06	2.432e-06	2.896e-06	1.52175	0.748936	0.804492	0.574941	0.684634	1.10256	FALSE	0.393854
tr|U3A737|U3A737_VIBPR	Outer-membrane lipoprotein LolB OS=Vibrio proteolyticus NBRC 13287 GN=lolB PE=3 SV=1	204	23161.1		60	9	71.1		6	6	5	9	15	16	2.629e-06	1.312e-06	1.311e-06	2.699e-06	2.807e-06	2.648e-06	0.499049	0.498669	1.02663	1.06771	1.00723	2.35294	FALSE	0.06939
tr|U3BH76|U3BH76_VIBPR	Serine--tRNA ligase OS=Vibrio proteolyticus NBRC 13287 GN=serS PE=3 SV=1	435	48837.8		129	32	68	Carbamidomethyl (C),Oxidation (M)	23	29	29	15	13	16	2.28e-06	3.05e-06	3.241e-06	1.208e-06	5.902e-07	1.043e-06	1.33772	1.42149	0.529825	0.25886	0.457456	0.54321	FALSE	0.0138732
tr|U3BCK5|U3BCK5_VIBPR	Urocanate hydratase OS=Vibrio proteolyticus NBRC 13287 GN=hutU PE=3 SV=1	565	62169.9		95	17	40.2	Carbamidomethyl (C),Oxidation (M)	15	14	23	13	11	16	1.522e-06	1.06e-06	1.602e-06	9.111e-07	4.092e-07	9.223e-07	0.696452	1.05256	0.59862	0.268857	0.605979	0.769231	FALSE	0.300253
tr|U3BM03|U3BM03_VIBPR	Soluble lytic murein transglycosylase OS=Vibrio proteolyticus NBRC 13287 GN=slt PE=4 SV=1	649	74426.8		91	28	41.6	Oxidation (M)	11	12	15	15	10	16	6.809e-07	9.375e-07	9.521e-07	5.644e-07	3.946e-07	8.274e-07	1.37685	1.3983	0.828903	0.579527	1.21516	1.07895	FALSE	0.6782
tr|U2ZYS5|U2ZYS5_VIBPR	Uncharacterized protein OS=Vibrio proteolyticus NBRC 13287 GN=VPR01S_03_01510 PE=4 SV=1	347	38575.1		66	22	57.6	Oxidation (M)	1			27	22	15	6.306e-08			2.992e-06	1.687e-06	1.236e-06	C1 Only	C1 Only	47.4469	26.7523	19.6004	21.3333	Yes	0.025488
tr|U2ZVD4|U2ZVD4_VIBPR	Uncharacterized protein OS=Vibrio proteolyticus NBRC 13287 GN=VPR01S_01_01630 PE=4 SV=1	760	84656.7		109	32	50.5	Carbamidomethyl (C),Oxidation (M)	10	15	14	29	21	15	7.096e-07	7.538e-07	5.505e-07	1.902e-06	1.147e-06	1.095e-06	1.06229	0.775789	2.68038	1.6164	1.54312	1.66667	FALSE	0.15503
tr|U2ZFQ0|U2ZFQ0_VIBPR	Acetylornithine aminotransferase OS=Vibrio proteolyticus NBRC 13287 GN=argD PE=3 SV=1	403	43375.1		133	23	86.8	Carbamidomethyl (C),Gln->pyro-Glu (N-term Q),Oxidation (M)	20	23	30	23	18	15	4.264e-06	4.855e-06	5.569e-06	2.992e-06	2.895e-06	1.619e-06	1.1386	1.30605	0.701689	0.67894	0.37969	0.767123	FALSE	0.211164
tr|U3BMM4|U3BMM4_VIBPR	Flagellin synthesis negative regulator OS=Vibrio proteolyticus NBRC 13287 GN=flgM PE=4 SV=1	104	10919.3		194	11	88.5	Acetyl (Protein N-term),Glu->pyro-Glu (N-term E),Oxidation (M)	38	69	18	18	18	15	3.976e-05	6.967e-05	1.056e-05	4.458e-06	5.955e-06	3.155e-06	1.75226	0.265594	0.112123	0.149774	0.0793511	0.408	FALSE	0.237898
tr|U2ZXI3|U2ZXI3_VIBPR	Pyruvate formate lyase I OS=Vibrio proteolyticus NBRC 13287 GN=pflB PE=4 SV=1	758	84807.3		178	35	61.9	Carbamidomethyl (C),Gln->pyro-Glu (N-term Q),Oxidation (M)	38	36	36	28	17	15	2.349e-06	2.077e-06	2.305e-06	1.551e-06	4.825e-07	6.255e-07	0.884206	0.981269	0.660281	0.205407	0.266284	0.545455	FALSE	0.0506629
tr|U3BBL0|U3BBL0_VIBPR	Uncharacterized protein OS=Vibrio proteolyticus NBRC 13287 GN=VPR01S_06_01970 PE=4 SV=1	590	63092.4		103	18	52.7	Carbamidomethyl (C),Gln->pyro-Glu (N-term Q),Oxidation (M)	11	17	18	19	17	15	1.408e-06	1.691e-06	1.346e-06	1.428e-06	1.317e-06	1.176e-06	1.20099	0.955966	1.0142	0.935369	0.835227	1.1087	FALSE	0.547965
tr|U3BEL6|U3BEL6_VIBPR	Uncharacterized protein OS=Vibrio proteolyticus NBRC 13287 GN=VPR01S_11_01580 PE=4 SV=1	591	66524.2		62	26	65.1	Acetyl (Protein N-term),Carbamidomethyl (C),Gln->pyro-Glu (N-term Q),Oxidation (M)	1	1		26	16	15	1.134e-07	1.011e-07		1.299e-06	5.129e-07	1.1e-06	0.891534	C1 Only	11.455	4.52293	9.70018	19	Yes	0.0337889
tr|U3A7W6|U3A7W6_VIBPR	Elongation factor G OS=Vibrio proteolyticus NBRC 13287 GN=fusA PE=3 SV=1	699	77710.8		127	28	53.2	Carbamidomethyl (C),Oxidation (M)	15	29	26	18	16	15	1.25e-06	1.929e-06	1.513e-06	6.794e-07	4.427e-07	5.102e-07	1.5432	1.2104	0.54352	0.35416	0.40816	0.7	FALSE	0.238785
tr|U3A6S6|U3A6S6_VIBPR	Murein hydrolase activator NlpD OS=Vibrio proteolyticus NBRC 13287 GN=nlpD PE=4 SV=1	321	34605.8		96	19	74.5	Carbamidomethyl (C),Oxidation (M)	6	16	20	16	16	15	9.967e-07	2.715e-06	2.761e-06	1.687e-06	2.285e-06	2.381e-06	2.72399	2.77014	1.69259	2.29257	2.38888	1.11905	FALSE	0.728005
tr|U2ZK55|U2ZK55_VIBPR	Uncharacterized protein OS=Vibrio proteolyticus NBRC 13287 GN=VPR01S_11_01400 PE=4 SV=1	491	55368		93	20	65	Acetyl (Protein N-term),Carbamidomethyl (C),Carbamidomethyl (C) + Ammonia-loss (N-term C),Gln->pyro-Glu (N-term Q),Oxidation (M)	9	15	16	18	15	15	9.262e-07	1.443e-06	1.314e-06	1.435e-06	1.241e-06	1.183e-06	1.55798	1.4187	1.54934	1.33988	1.27726	1.2	FALSE	0.353307
tr|U3B9C8|U3B9C8_VIBPR	Membrane-bound lytic murein transglycosylase C OS=Vibrio proteolyticus NBRC 13287 GN=mltC PE=4 SV=1	378	43479.4		80	20	59.3		6	11	16	16	14	15	7.462e-07	1.543e-06	1.915e-06	1.877e-06	1.468e-06	1.954e-06	2.06781	2.56634	2.51541	1.9673	2.6186	1.36364	FALSE	0.298714
tr|U3B997|U3B997_VIBPR	Outer membrane protein assembly factor BamC OS=Vibrio proteolyticus NBRC 13287 GN=bamC PE=3 SV=1	341	38586.6		93	18	72.7	Gln->pyro-Glu (N-term Q),Glu->pyro-Glu (N-term E),Oxidation (M)	9	12	12	21	21	14	1.487e-06	1.614e-06	1.62e-06	2.559e-06	1.397e-06	1.101e-06	1.08541	1.08944	1.72091	0.939475	0.740417	1.69697	FALSE	0.0646094
tr|U3A296|U3A296_VIBPR	Peptidase M16 family protein OS=Vibrio proteolyticus NBRC 13287 GN=VPR01S_09_01750 PE=3 SV=1	953	106291		72	30	35.9	Gln->pyro-Glu (N-term Q),Oxidation (M)	3	2	10	17	19	14	9.875e-08	7.056e-08	2.592e-07	5.945e-07	5.444e-07	3.869e-07	0.714532	2.62481	6.02025	5.51291	3.91797	3.33333	FALSE	0.0245656
tr|U2ZDE9|U2ZDE9_VIBPR	Uncharacterized protein OS=Vibrio proteolyticus NBRC 13287 GN=VPR01S_01_05100 PE=4 SV=1	260	28778.5		92	11	49.6	Gln->pyro-Glu (N-term Q),Oxidation (M)	11	14	13	17	16	14	3.605e-06	2.402e-06	3.037e-06	2.972e-06	2.956e-06	3.334e-06	0.666297	0.842441	0.824411	0.819972	0.924827	1.23684	FALSE	0.0739262
tr|U3B6M7|U3B6M7_VIBPR	Peptidase C69 family protein OS=Vibrio proteolyticus NBRC 13287 GN=VPR01S_01_02770 PE=4 SV=1	490	54554.5		119	20	46.7	Gln->pyro-Glu (N-term Q),Oxidation (M)	18	17	21	24	15	14	2.512e-06	2.954e-06	2.339e-06	2.434e-06	1.479e-06	1.819e-06	1.17596	0.931131	0.968949	0.588774	0.724124	0.946429	FALSE	0.790824
tr|U3BIE0|U3BIE0_VIBPR	DNA-directed RNA polymerase subunit beta' OS=Vibrio proteolyticus NBRC 13287 GN=rpoC PE=3 SV=1	1400	155239		127	44	41.8	Carbamidomethyl (C),Gln->pyro-Glu (N-term Q),Oxidation (M)	9	33	44	7	15	14	3.092e-07	8.886e-07	1.693e-06	1.918e-07	3.774e-07	2.938e-07	2.87387	5.47542	0.62031	1.22057	0.950194	0.418605	FALSE	0.244593
tr|U3BFQ4|U3BFQ4_VIBPR	Uncharacterized protein OS=Vibrio proteolyticus NBRC 13287 GN=VPR01S_15_00520 PE=4 SV=1	1476	162768		74	31	30.7	Carbamidomethyl (C),Gln->pyro-Glu (N-term Q),Oxidation (M)	6	8	14	14	14	14	9.342e-08	1.42e-07	2.393e-07	2.955e-07	2.217e-07	3.447e-07	1.52002	2.56155	3.16313	2.37315	3.68979	1.5	FALSE	0.19171
tr|U3BMS0|U3BMS0_VIBPR	Elongation factor Ts OS=Vibrio proteolyticus NBRC 13287 GN=tsf PE=3 SV=1	280	29804.6		153	20	74.6	Carbamidomethyl (C),Gln->pyro-Glu (N-term Q),Oxidation (M)	36	33	25	20	13	14	1.429e-05	1.137e-05	5.226e-06	3.732e-06	8.671e-07	1.866e-06	0.795661	0.36571	0.261162	0.0606788	0.130581	0.5	FALSE	0.0215705
tr|U3A2A8|U3A2A8_VIBPR	Ribonucleoside-diphosphate reductase 1 subunit beta OS=Vibrio proteolyticus NBRC 13287 GN=nrdB PE=4 SV=1	377	43720.8		111	20	58.1	Carbamidomethyl (C),Gln->pyro-Glu (N-term Q),Oxidation (M)	20	25	23	13	10	14	2.942e-06	3.332e-06	3.11e-06	1.714e-06	1.224e-06	1.33e-06	1.13256	1.0571	0.582597	0.416044	0.452073	0.544118	FALSE	0.00596472
tr|U3BNE1|U3BNE1_VIBPR	Phosphoenolpyruvate synthase OS=Vibrio proteolyticus NBRC 13287 GN=ppsA PE=3 SV=1	796	88109.1		108	27	40.3	Gln->pyro-Glu (N-term Q),Oxidation (M)	25	19	24	11	10	14	1.792e-06	1.037e-06	1.425e-06	5.286e-07	3.72e-07	5.873e-07	0.578683	0.795201	0.294978	0.207589	0.327734	0.514706	FALSE	0.0112996
tr|U3BEX2|U3BEX2_VIBPR	Murein lipoprotein Lpp OS=Vibrio proteolyticus NBRC 13287 GN=lpp PE=4 SV=1	82	8569.23		52	3	52.4	Oxidation (M)	7	7	5	5	10	14	5.779e-06	8.355e-06	6.903e-06	8.973e-06	1.16e-05	2.156e-05	1.44575	1.1945	1.55269	2.00727	3.73075	1.52632	FALSE	0.32805
tr|U3BDS0|U3BDS0_VIBPR	30S ribosomal protein S2 OS=Vibrio proteolyticus NBRC 13287 GN=rpsB PE=3 SV=1	242	26749.8		136	18	86.4	Glu->pyro-Glu (N-term E),Oxidation (M)	35	24	27	11	9	14	1.415e-05	8.228e-06	7.502e-06	2.201e-06	4.584e-07	2.798e-06	0.581484	0.530177	0.155548	0.0323958	0.197739	0.395349	FALSE	0.0205542
tr|U3BFZ7|U3BFZ7_VIBPR	Aspartate aminotransferase OS=Vibrio proteolyticus NBRC 13287 GN=aspC PE=3 SV=1	396	43185.2		83	20	54.8	Carbamidomethyl (C),Oxidation (M)	16	19	15	12	5	14	3.088e-06	2.497e-06	2.452e-06	1.885e-06	4.314e-07	1.486e-06	0.808614	0.794041	0.610427	0.139702	0.481218	0.62	FALSE	0.131936
tr|U3BAW4|U3BAW4_VIBPR	Maltose/maltodextrin ABC transporter substrate-binding protein OS=Vibrio proteolyticus NBRC 13287 GN=malE PE=4 SV=1	393	42394.4		139	25	67.7	Gln->pyro-Glu (N-term Q),Oxidation (M)	23	26	27	23	22	13	4.585e-06	5.704e-06	4.692e-06	2.918e-06	2.042e-06	1.538e-06	1.24406	1.02334	0.636423	0.445365	0.335442	0.763158	FALSE	0.191275
tr|U3BSF1|U3BSF1_VIBPR	DNA-directed RNA polymerase subunit beta OS=Vibrio proteolyticus NBRC 13287 GN=rpoB PE=3 SV=1	1342	150088		178	58	57.7	Acetyl (Protein N-term),Carbamidomethyl (C),Gln->pyro-Glu (N-term Q),Oxidation (M)	17	33	55	23	21	13	6.129e-07	9.999e-07	1.857e-06	5.363e-07	3.655e-07	2.815e-07	1.63142	3.02986	0.87502	0.596345	0.459292	0.542857	FALSE	0.280965
tr|U3BJL7|U3BJL7_VIBPR	Putative ferric siderophore receptor OS=Vibrio proteolyticus NBRC 13287 GN=VPR01S_05_01130 PE=3 SV=1	663	73880.7		61	19	36.7	Gln->pyro-Glu (N-term Q),Oxidation (M)	2	2	1	24	14	13	4.558e-08	5.948e-08	1.659e-08	1.567e-06	6.939e-07	6.856e-07	1.30496	0.363975	34.3791	15.2238	15.0417	10.2	Yes	0.0475163
tr|U3A2V5|U3A2V5_VIBPR	MalM protein OS=Vibrio proteolyticus NBRC 13287 GN=malM PE=4 SV=1	269	29155.9		91	14	72.1	Oxidation (M)	12	12	13	21	14	13	2.442e-06	2.211e-06	2.603e-06	2.94e-06	2.074e-06	2.601e-06	0.905405	1.06593	1.20393	0.849304	1.06511	1.2973	FALSE	0.281492
tr|U2ZN13|U2ZN13_VIBPR	Uncharacterized protein OS=Vibrio proteolyticus NBRC 13287 GN=VPR01S_25_00160 PE=4 SV=1	500	55063.4		84	19	58.2	Carbamidomethyl (C),Carbamidomethyl (C) + Ammonia-loss (N-term C),Gln->pyro-Glu (N-term Q),Oxidation (M)	7	13	16	19	12	13	8e-07	8.566e-07	9.595e-07	1.718e-06	8.604e-07	9.795e-07	1.07075	1.19938	2.1475	1.0755	1.22437	1.22222	FALSE	0.481978
tr|U3BLN5|U3BLN5_VIBPR	Uncharacterized protein OS=Vibrio proteolyticus NBRC 13287 GN=VPR01S_08_01060 PE=4 SV=1	478	51688		57	16	54.6	Carbamidomethyl (C),Oxidation (M)	1	4	8	13	12	13	2.645e-08	1.961e-07	3.367e-07	8.041e-07	6.293e-07	6.554e-07	7.41399	12.7297	30.4008	23.7921	24.7788	2.92308	FALSE	0.0510163
tr|U3B9I9|U3B9I9_VIBPR	50S ribosomal protein L5 OS=Vibrio proteolyticus NBRC 13287 GN=rplE PE=3 SV=1	179	20052.5		125	13	73.7	Carbamidomethyl (C),Gln->pyro-Glu (N-term Q),Oxidation (M)	28	22	22	23	11	13	1.888e-05	1.021e-05	9.192e-06	8.224e-06	2.904e-06	2.824e-06	0.540784	0.486864	0.435593	0.153814	0.149576	0.652778	FALSE	0.140429
tr|U3A3H2|U3A3H2_VIBPR	Uridylate kinase OS=Vibrio proteolyticus NBRC 13287 GN=pyrH PE=3 SV=1	243	26190.4		84	13	70.4	Carbamidomethyl (C),Oxidation (M)	16	18	13	8	9	13	4.126e-06	3.236e-06	3.025e-06	1.379e-06	9.637e-07	1.702e-06	0.784295	0.733156	0.334222	0.233568	0.412506	0.638298	FALSE	0.0549203
tr|U3B8D8|U3B8D8_VIBPR	Adenylosuccinate lyase OS=Vibrio proteolyticus NBRC 13287 GN=purB PE=3 SV=1	456	51583.6		128	24	67.3	Carbamidomethyl (C),Gln->pyro-Glu (N-term Q),Oxidation (M)	27	28	29	16	8	13	3.771e-06	3.095e-06	3.738e-06	1.364e-06	5.662e-07	1.274e-06	0.820737	0.991249	0.361708	0.150146	0.337841	0.440476	FALSE	0.0168734
tr|U2ZWB8|U2ZWB8_VIBPR	Uncharacterized protein OS=Vibrio proteolyticus NBRC 13287 GN=VPR01S_01_01550 PE=4 SV=1	393	44582.7		38	18	44.3	Oxidation (M)	3	4	4	4	8	13	3.607e-07	4.23e-07	3.678e-07	4.214e-07	3.175e-07	1.259e-06	1.17272	1.01968	1.16828	0.880233	3.49044	2.27273	FALSE	0.213369
tr|U3BLL4|U3BLL4_VIBPR	Histidine ammonia-lyase OS=Vibrio proteolyticus NBRC 13287 GN=hutH PE=3 SV=1	510	54671.2		85	20	54.1	Carbamidomethyl (C),Oxidation (M)	15	19	17	12	6	13	2.625e-06	2.106e-06	1.673e-06	8.277e-07	3.727e-07	7.014e-07	0.802286	0.637333	0.315314	0.141981	0.2672	0.607843	FALSE	0.0730461
tr|U2ZMR2|U2ZMR2_VIBPR	ATP synthase subunit alpha OS=Vibrio proteolyticus NBRC 13287 GN=atpA PE=3 SV=1	513	55557		93	29	57.7	Gln->pyro-Glu (N-term Q),Glu->pyro-Glu (N-term E),Oxidation (M)	24	21	17	11	3	13	4.068e-06	3.227e-06	2.139e-06	1.001e-06	2.998e-07	9.571e-07	0.793265	0.525811	0.246067	0.0736971	0.235275	0.435484	FALSE	0.0407659
tr|U3A5G4|U3A5G4_VIBPR	Uncharacterized protein OS=Vibrio proteolyticus NBRC 13287 GN=VPR01S_17_00310 PE=4 SV=1	210	23061.2		122	10	79.5	Oxidation (M)	21	13	12	20	27	12	1.261e-05	5.802e-06	5.326e-06	3.35e-06	3.02e-06	2.84e-06	0.460111	0.422363	0.265662	0.239492	0.225218	1.28261	FALSE	0.457195
tr|U2ZKX3|U2ZKX3_VIBPR	Glycine dehydrogenase (decarboxylating) OS=Vibrio proteolyticus NBRC 13287 GN=gcvP PE=3 SV=1	956	104385		97	29	52.3	Carbamidomethyl (C),Oxidation (M)	6	15	23	14	18	12	3.786e-07	8.372e-07	1.025e-06	4.096e-07	5.209e-07	3.266e-07	2.2113	2.70734	1.08188	1.37586	0.862652	1	FALSE	1
tr|U3BG56|U3BG56_VIBPR	Uncharacterized protein OS=Vibrio proteolyticus NBRC 13287 GN=VPR01S_01_04570 PE=4 SV=1	184	20172.8		85	8	75	Gln->pyro-Glu (N-term Q),Oxidation (M)	12	13	9	15	16	12	5.114e-06	4.158e-06	2.702e-06	3.453e-06	2.914e-06	1.756e-06	0.813062	0.528354	0.675205	0.569808	0.343371	1.26471	FALSE	0.152317
tr|U3BP88|U3BP88_VIBPR	Uncharacterized protein OS=Vibrio proteolyticus NBRC 13287 GN=VPR01S_13_00070 PE=4 SV=1	311	34402.9		79	10	58.5	Oxidation (M)	14	13	12	9	14	12	2.768e-06	3.436e-06	2.233e-06	1.891e-06	1.88e-06	2.161e-06	1.24133	0.80672	0.683165	0.679191	0.780708	0.897436	FALSE	0.464695
tr|U3A1J4|U3A1J4_VIBPR	Uncharacterized protein OS=Vibrio proteolyticus NBRC 13287 GN=VPR01S_07_00160 PE=4 SV=1	336	36062.7		90	14	53.3	Oxidation (M)	13	16	18	13	13	12	2.092e-06	3.336e-06	3.444e-06	1.398e-06	1.618e-06	1.235e-06	1.59465	1.64627	0.66826	0.773423	0.590344	0.808511	FALSE	0.169569
tr|U3BGB7|U3BGB7_VIBPR	Tryptophanase OS=Vibrio proteolyticus NBRC 13287 GN=tnaA PE=3 SV=1	466	52321.2		114	27	63.3	Carbamidomethyl (C),Oxidation (M)	21	18	21	29	11	12	4.203e-06	2.826e-06	2.414e-06	3.425e-06	9.756e-07	1.383e-06	0.672377	0.574352	0.814894	0.23212	0.329051	0.866667	FALSE	0.694594
tr|U3B8A1|U3B8A1_VIBPR	Uncharacterized protein OS=Vibrio proteolyticus NBRC 13287 GN=VPR01S_02_03250 PE=4 SV=1	247	27923.5		38	13	59.9	Gln->pyro-Glu (N-term Q),Oxidation (M)	3	3	3	6	11	12	5.155e-07	6.546e-07	4.664e-07	1.251e-06	1.914e-06	8.974e-07	1.26984	0.904753	2.42677	3.7129	1.74083	3.22222	FALSE	0.0695158
tr|U3A144|U3A144_VIBPR	Fatty acid cis-trans isomerase OS=Vibrio proteolyticus NBRC 13287 GN=cti PE=4 SV=1	784	90775.5		54	23	32.1	Oxidation (M)	2	5	6	16	10	12	1.617e-07	2.142e-07	2.138e-07	6.956e-07	3.738e-07	4.614e-07	1.32468	1.3222	4.30179	2.31169	2.85343	2.92308	FALSE	0.0221508
tr|U2ZG90|U2ZG90_VIBPR	Glutamine synthetase OS=Vibrio proteolyticus NBRC 13287 GN=glnA PE=3 SV=1	469	51734.4		120	24	68.7	Acetyl (Protein N-term),Carbamidomethyl (C),Oxidation (M)	25	23	26	19	9	12	3.077e-06	2.557e-06	2.728e-06	1.796e-06	6.187e-07	9.842e-07	0.831004	0.886578	0.583685	0.201072	0.319857	0.540541	FALSE	0.0521528
tr|U2ZMM5|U2ZMM5_VIBPR	Thiol:disulfide interchange protein OS=Vibrio proteolyticus NBRC 13287 GN=dsbA PE=3 SV=1	201	22633.5		78	14	63.7	Gln->pyro-Glu (N-term Q),Oxidation (M)	10	12	17	11	8	12	5.573e-06	3.721e-06	4.838e-06	2.692e-06	1.667e-06	1.74e-06	0.667683	0.868114	0.483043	0.299121	0.31222	0.794872	FALSE	0.343601
tr|U2ZNZ3|U2ZNZ3_VIBPR	Glucose-6-phosphate isomerase OS=Vibrio proteolyticus NBRC 13287 GN=pgi PE=3 SV=1	550	60975.1		84	15	36.5	Gln->pyro-Glu (N-term Q),Oxidation (M)	19	19	17	10	6	12	3.011e-06	2.224e-06	1.488e-06	5.773e-07	2.855e-07	7.401e-07	0.738625	0.494188	0.19173	0.094819	0.245799	0.509091	FALSE	0.0248204
tr|U3BGS7|U3BGS7_VIBPR	Probable cytosol aminopeptidase OS=Vibrio proteolyticus NBRC 13287 GN=pepA PE=3 SV=1	502	54725.9		89	20	61.2	Carbamidomethyl (C),Oxidation (M)	13	20	23	11	4	12	1.734e-06	2.712e-06	2.825e-06	7.831e-07	4.069e-07	7.85e-07	1.56401	1.62918	0.451615	0.23466	0.45271	0.482143	FALSE	0.0693561
tr|U3BET8|U3BET8_VIBPR	Uncharacterized protein OS=Vibrio proteolyticus NBRC 13287 GN=VPR01S_12_00370 PE=4 SV=1	338	36223		60	6	42.3	Oxidation (M)	3	4	9	12	16	11	1.577e-06	1.043e-06	1.331e-06	2.746e-06	5.612e-06	4.117e-06	0.661382	0.844008	1.74128	3.55866	2.61065	2.4375	FALSE	0.0349761
tr|U3A6K1|U3A6K1_VIBPR	Enolase OS=Vibrio proteolyticus NBRC 13287 GN=eno PE=3 SV=1	433	45896.5		105	16	57	Carbamidomethyl (C),Oxidation (M)	22	25	15	13	12	11	6.402e-06	5.127e-06	2.442e-06	1.286e-06	1e-06	1.284e-06	0.800843	0.381443	0.200875	0.156201	0.200562	0.580645	FALSE	0.094623
tr|U3B7C9|U3B7C9_VIBPR	Uncharacterized protein OS=Vibrio proteolyticus NBRC 13287 GN=VPR01S_02_00100 PE=3 SV=1	263	28718.6		64	13	63.5		6	9	10	14	11	11	1.309e-06	2.26e-06	1.617e-06	3.353e-06	2.588e-06	1.654e-06	1.72651	1.23529	2.5615	1.97708	1.26356	1.44	FALSE	0.0810863
tr|U3BDM2|U3BDM2_VIBPR	Flagellar basal body rod protein FlgB OS=Vibrio proteolyticus NBRC 13287 GN=flgB PE=3 SV=1	131	14368.3		87	6	68.7	Oxidation (M)	22	13	12	12	10	11	1.071e-05	5.159e-06	6.989e-06	4.133e-06	3.367e-06	3.875e-06	0.481699	0.652568	0.385901	0.314379	0.361811	0.702128	FALSE	0.278275
tr|U2ZYG3|U2ZYG3_VIBPR	30S ribosomal protein S13 OS=Vibrio proteolyticus NBRC 13287 GN=rpsM PE=3 SV=1	118	13299.3		86	12	72	Carbamidomethyl (C),Oxidation (M)	19	16	17	8	10	11	2.025e-05	1.149e-05	1.39e-05	5.782e-06	3.69e-06	6.972e-06	0.567407	0.68642	0.285531	0.182222	0.344296	0.557692	FALSE	0.00355229
tr|U2ZFK2|U2ZFK2_VIBPR	50S ribosomal protein L17 OS=Vibrio proteolyticus NBRC 13287 GN=rplQ PE=3 SV=1	127	14328.7		81	9	56.7	Oxidation (M)	15	14	14	13	9	11	1.846e-05	1.612e-05	8.331e-06	6.668e-06	2.084e-06	4.6e-06	0.873239	0.4513	0.361213	0.112893	0.249187	0.767442	FALSE	0.0921351
tr|U3BF67|U3BF67_VIBPR	Uncharacterized protein OS=Vibrio proteolyticus NBRC 13287 GN=VPR01S_13_00030 PE=4 SV=1	394	43381.3		50	8	47	Carbamidomethyl (C),Gln->pyro-Glu (N-term Q),Oxidation (M)	2	7	7	9	9	11	1.298e-07	1.175e-06	7.962e-07	9.731e-07	1.23e-06	1.169e-06	9.05239	6.13405	7.49692	9.47612	9.00616	1.8125	FALSE	0.106973
tr|U3BGP1|U3BGP1_VIBPR	3-oxoacyl-[acyl-carrier-protein] synthase I OS=Vibrio proteolyticus NBRC 13287 GN=fabB PE=3 SV=1	403	42523.9		100	15	66.5	Carbamidomethyl (C),Oxidation (M)	16	20	23	19	8	11	1.615e-06	1.944e-06	2.528e-06	1.583e-06	7.274e-07	9.805e-07	1.20372	1.56533	0.980186	0.450402	0.607121	0.644068	FALSE	0.158064
tr|U3A3R4|U3A3R4_VIBPR	Deoxyribose-phosphate aldolase OS=Vibrio proteolyticus NBRC 13287 GN=deoC PE=3 SV=1	258	27865.2		63	13	72.1	Carbamidomethyl (C),Glu->pyro-Glu (N-term E),Oxidation (M)	10	15	12	4	6	11	2.065e-06	2.234e-06	1.64e-06	2.787e-07	6.125e-07	8.61e-07	1.08184	0.794189	0.134964	0.29661	0.416949	0.567568	FALSE	0.111768
tr|U2ZY41|U2ZY41_VIBPR	Uncharacterized protein OS=Vibrio proteolyticus NBRC 13287 GN=VPR01S_03_02350 PE=4 SV=1	131	14666.6		68	6	63.4	Oxidation (M)	4	5	6	22	20	10	1.212e-06	2.576e-06	2.285e-06	5.747e-06	6.061e-06	8.124e-06	2.12541	1.88531	4.74175	5.00083	6.70297	3.46667	FALSE	0.0765509
tr|U2ZY94|U2ZY94_VIBPR	Uncharacterized protein OS=Vibrio proteolyticus NBRC 13287 GN=VPR01S_03_03050 PE=4 SV=1	387	41873.7		87	18	65.4	Oxidation (M)	8	14	15	22	15	10	1.018e-06	1.527e-06	1.539e-06	2.713e-06	1.44e-06	1.267e-06	1.5	1.51179	2.66503	1.41454	1.2446	1.27027	FALSE	0.470734
tr|U2ZZ79|U2ZZ79_VIBPR	Putative lipase OS=Vibrio proteolyticus NBRC 13287 GN=VPR01S_05_00350 PE=4 SV=1	311	32826.6		87	7	38.9	Oxidation (M)	23	15	12	11	12	10	3.389e-06	4.512e-06	2.085e-06	1.577e-06	1.408e-06	1.644e-06	1.33137	0.615226	0.465329	0.415462	0.485099	0.66	FALSE	0.223933
tr|U3BQ12|U3BQ12_VIBPR	Outer membrane protein assembly factor BamB OS=Vibrio proteolyticus NBRC 13287 GN=bamB PE=3 SV=1	386	41443.3		64	12	51	Oxidation (M)	10	6	9	15	11	10	1.08e-06	8.146e-07	1.045e-06	1.518e-06	1.102e-06	8.737e-07	0.754259	0.967593	1.40556	1.02037	0.808981	1.44	FALSE	0.136228
tr|U3A705|U3A705_VIBPR	50S ribosomal protein L9 OS=Vibrio proteolyticus NBRC 13287 GN=rplI PE=3 SV=1	149	15722.3		63	10	61.7	Oxidation (M)	11	11	10	11	10	10	1.078e-05	8.038e-06	9.016e-06	5.481e-06	4.002e-06	2.988e-06	0.74564	0.836364	0.508442	0.371243	0.27718	0.96875	FALSE	0.518519
tr|U2ZEP1|U2ZEP1_VIBPR	Uncharacterized protein OS=Vibrio proteolyticus NBRC 13287 GN=VPR01S_03_00750 PE=4 SV=1	464	51973.6		52	16	39.7	Oxidation (M)	4	4	7	10	10	10	4.722e-07	2.11e-07	3.922e-07	1.044e-06	8.186e-07	7.768e-07	0.446845	0.83058	2.21093	1.73359	1.64507	2	FALSE	0.0377496
tr|U2ZFD7|U2ZFD7_VIBPR	Putative beta-barrel assembly-enhancing protease OS=Vibrio proteolyticus NBRC 13287 GN=VPR01S_03_03010 PE=3 SV=1	484	54069.8		58	14	28.9	Oxidation (M)	10	7	7	7	10	10	8.976e-07	7.502e-07	7.058e-07	5.597e-07	6.688e-07	7.727e-07	0.835784	0.786319	0.623552	0.745098	0.860851	1.125	FALSE	0.518519
tr|U3BH47|U3BH47_VIBPR	Trigger factor OS=Vibrio proteolyticus NBRC 13287 GN=tig PE=3 SV=1	433	48307.6		145	25	68.1	Gln->pyro-Glu (N-term Q),Oxidation (M)	37	27	28	22	9	10	6.251e-06	3.063e-06	3.029e-06	2.593e-06	4.557e-07	7.14e-07	0.490002	0.484562	0.414814	0.0729003	0.114222	0.445652	FALSE	0.0350096
tr|U3A3J0|U3A3J0_VIBPR	Putative L,D-transpeptidase OS=Vibrio proteolyticus NBRC 13287 GN=VPR01S_12_00690 PE=4 SV=1	318	35343.2		54	16	54.4	Carbamidomethyl (C),Gln->pyro-Glu (N-term Q),Oxidation (M)	7	8	10	10	9	10	1.39e-06	1.384e-06	1.217e-06	1.8e-06	1.722e-06	1.328e-06	0.995683	0.87554	1.29496	1.23885	0.955396	1.16	FALSE	0.266693
tr|U2ZNX5|U2ZNX5_VIBPR	Oligopeptidase A OS=Vibrio proteolyticus NBRC 13287 GN=prlC PE=3 SV=1	680	76834.2		88	22	35.9	Carbamidomethyl (C),Gln->pyro-Glu (N-term Q),Oxidation (M)	14	22	22	10	8	10	8.814e-07	1.296e-06	1.47e-06	4.227e-07	3.127e-07	4.639e-07	1.47039	1.6678	0.479578	0.354776	0.526322	0.482759	FALSE	0.0568154
tr|U2ZZC8|U2ZZC8_VIBPR	Fructose-1,6-bisphosphatase class 1 OS=Vibrio proteolyticus NBRC 13287 GN=fbp PE=3 SV=1	338	37565.8		96	15	56.2	Carbamidomethyl (C),Gln->pyro-Glu (N-term Q),Oxidation (M)	15	22	21	18	6	10	4.662e-06	4.242e-06	6.268e-06	2.934e-06	6.2e-07	1.024e-06	0.90991	1.34449	0.629344	0.13299	0.219648	0.586207	FALSE	0.140119
tr|U3A2L0|U3A2L0_VIBPR	Uncharacterized protein OS=Vibrio proteolyticus NBRC 13287 GN=VPR01S_08_01700 PE=4 SV=1	356	39813.4		21	10	29.8	Carbamidomethyl (C),Gln->pyro-Glu (N-term Q),Oxidation (M)				5	5	10				6.185e-07	6.024e-07	1.273e-06			WT1 Only	WT2 Only	WT3 Only	NA	Yes	0.057191
tr|U2ZIX7|U2ZIX7_VIBPR	Transcription termination/antitermination protein NusA OS=Vibrio proteolyticus NBRC 13287 GN=nusA PE=3 SV=1	495	55160.2		73	21	57.2	Carbamidomethyl (C),Oxidation (M)	16	18	14	9	4	10	2.672e-06	2.313e-06	1.589e-06	6.967e-07	2.953e-07	7.879e-07	0.865644	0.594686	0.260741	0.110516	0.294873	0.479167	FALSE	0.026141
tr|U2ZY33|U2ZY33_VIBPR	Aspartate-semialdehyde dehydrogenase OS=Vibrio proteolyticus NBRC 13287 GN=asd PE=3 SV=1	377	41077.9		81	17	66.3	Carbamidomethyl (C),Carbamidomethyl (C) + Ammonia-loss (N-term C),Gln->pyro-Glu (N-term Q),Oxidation (M)	17	20	15	8	4	10	1.995e-06	2.941e-06	1.7e-06	6.073e-07	2.892e-07	8.063e-07	1.47419	0.85213	0.304411	0.144962	0.40416	0.423077	FALSE	0.0128999
tr|U2ZD45|U2ZD45_VIBPR	Cysteine desulphurase family protein OS=Vibrio proteolyticus NBRC 13287 GN=VPR01S_01_04150 PE=3 SV=1	411	45365.6		56	15	38.7	Oxidation (M)	12	8	12	6	4	10	1.738e-06	1.295e-06	1.167e-06	7.019e-07	2.246e-07	7.019e-07	0.745109	0.671461	0.403855	0.129229	0.403855	0.625	FALSE	0.150012
tr|U3A1Z0|U3A1Z0_VIBPR	Translation initiation factor IF-2 OS=Vibrio proteolyticus NBRC 13287 GN=infB PE=3 SV=1	906	99662.2		71	37	45.1	Carbamidomethyl (C),Gln->pyro-Glu (N-term Q),Oxidation (M)	22	15	13	6	2	10	1.09e-06	6.514e-07	5.062e-07	1.664e-07	2.767e-09	2.985e-07	0.597615	0.464404	0.152661	0.00253853	0.273853	0.36	FALSE	0.0419846
tr|U3A6E3|U3A6E3_VIBPR	Aspartate carbamoyltransferase OS=Vibrio proteolyticus NBRC 13287 GN=pyrB PE=3 SV=1	309	34503.6		113	20	75.4	Carbamidomethyl (C),Gln->pyro-Glu (N-term Q),Oxidation (M)	14.5	20	18	11	9.5	9.5	3.423e-06	3.464e-06	3.606e-06	1.165e-06	8.918e-07	1.37e-06	1.01198	1.05346	0.340345	0.260532	0.400234	0.571429	FALSE	0.0335971
tr|U2ZHL5|U2ZHL5_VIBPR	Uncharacterized protein OS=Vibrio proteolyticus NBRC 13287 GN=VPR01S_06_01940 PE=4 SV=1	1019	107384		119	20	33.7	Carbamidomethyl (C),Gln->pyro-Glu (N-term Q),Oxidation (M)	15	23	23	23	20	9	7.43e-07	1.151e-06	1.541e-06	8.853e-07	8.113e-07	3.336e-07	1.54913	2.07402	1.19152	1.09192	0.448991	0.852459	FALSE	0.588152
tr|U2ZVY5|U2ZVY5_VIBPR	Uncharacterized protein OS=Vibrio proteolyticus NBRC 13287 GN=VPR01S_01_03790 PE=4 SV=1	361	38977.4		77	16	68.1	Carbamidomethyl (C),Gln->pyro-Glu (N-term Q),Glu->pyro-Glu (N-term E),Oxidation (M)	3	6	16	9	16	9	3.625e-07	4.991e-07	1.294e-06	7.116e-07	1.301e-06	8.695e-07	1.37683	3.56966	1.96303	3.58897	2.39862	1.36	FALSE	0.555038
tr|U3BM19|U3BM19_VIBPR	Isoleucine--tRNA ligase OS=Vibrio proteolyticus NBRC 13287 GN=ileS PE=3 SV=1	948	106155		109	31	47.5	Carbamidomethyl (C),Carbamidomethyl (C) + Ammonia-loss (N-term C),Gln->pyro-Glu (N-term Q),Glu->pyro-Glu (N-term E),Oxidation (M)	12	24	28	14	11	9	6.747e-07	8.893e-07	1.487e-06	4.553e-07	4.166e-07	1.736e-07	1.31807	2.20394	0.674818	0.61746	0.2573	0.53125	FALSE	0.164794
tr|U3BRX1|U3BRX1_VIBPR	Uncharacterized protein OS=Vibrio proteolyticus NBRC 13287 GN=VPR01S_26_00060 PE=4 SV=1	231	26321.1		51	12	63.2	Carbamidomethyl (C),Glu->pyro-Glu (N-term E),Oxidation (M)	6	5	5	14	11	9	1.293e-06	9.57e-07	7.375e-07	3.788e-06	1.685e-06	2.098e-06	0.740139	0.570379	2.92962	1.30317	1.62258	2.125	FALSE	0.0477585
tr|U3BDN2|U3BDN2_VIBPR	Outer membrane protein A OS=Vibrio proteolyticus NBRC 13287 GN=ompA PE=3 SV=1	320	34221		53	10	59.7	Carbamidomethyl (C),Oxidation (M)	8	9	5	9	11	9	1.598e-06	2.167e-06	7.97e-07	1.453e-06	2.43e-06	1.316e-06	1.35607	0.498748	0.909262	1.52065	0.823529	1.31818	FALSE	0.184476
tr|U3A4E8|U3A4E8_VIBPR	6-phosphogluconate dehydrogenase, decarboxylating OS=Vibrio proteolyticus NBRC 13287 GN=gnd PE=3 SV=1	482	52432.2		99	26	76.1	Carbamidomethyl (C),Oxidation (M)	12	24	26	15	10	9	2.289e-06	2.766e-06	2.914e-06	1.432e-06	1.198e-06	9.411e-07	1.20839	1.27304	0.625601	0.523373	0.41114	0.548387	FALSE	0.154298
tr|U3A3T7|U3A3T7_VIBPR	Uncharacterized protein OS=Vibrio proteolyticus NBRC 13287 GN=VPR01S_11_00050 PE=4 SV=1	140	15306.6		38	5	57.9	Carbamidomethyl (C),Oxidation (M)	1	4	3	9	10	9	1.554e-06	2.578e-06	5.203e-07	2.386e-06	2.206e-06	4.141e-06	1.65894	0.334813	1.53539	1.41956	2.66474	3.5	FALSE	0.00960512
tr|U3A4E3|U3A4E3_VIBPR	Ferrioxamine B receptor OS=Vibrio proteolyticus NBRC 13287 GN=desA PE=3 SV=1	710	78475.9		37	16	32.5	Oxidation (M)	1	3		13	9	9	3.519e-08	4.782e-08		5.287e-07	1.046e-07	1.034e-07	1.35891	C1 Only	15.0242	2.97244	2.93833	5.16667	Yes	0.00741986
tr|U3BE41|U3BE41_VIBPR	Carbamoyl-phosphate synthase (glutamine-hydrolyzing) OS=Vibrio proteolyticus NBRC 13287 GN=carB PE=3 SV=1	1076	118113		119	31	41.4	Carbamidomethyl (C),Glu->pyro-Glu (N-term E),Oxidation (M)	21	26	25	17	8	9	1.137e-06	1.037e-06	9.775e-07	5.008e-07	2.548e-07	3.167e-07	0.912049	0.859719	0.440457	0.224099	0.27854	0.472222	FALSE	0.0284457
tr|U3B8I7|U3B8I7_VIBPR	Uncharacterized protein OS=Vibrio proteolyticus NBRC 13287 GN=VPR01S_03_00680 PE=4 SV=1	249	28291.3		52	9	59.4	Gln->pyro-Glu (N-term Q),Oxidation (M)	4	5	7	16	8	9	1.217e-06	1.392e-06	2.042e-06	4.137e-06	1.753e-06	1.397e-06	1.1438	1.6779	3.39934	1.44043	1.1479	2.0625	FALSE	0.142176
tr|U2ZFN3|U2ZFN3_VIBPR	Adenylosuccinate synthetase OS=Vibrio proteolyticus NBRC 13287 GN=purA PE=3 SV=1	438	47833.5		93	24	77.6	Carbamidomethyl (C),Glu->pyro-Glu (N-term E),Oxidation (M)	20	13	21	15	8	9	2.928e-06	1.558e-06	2.308e-06	1.074e-06	2.818e-07	6.612e-07	0.532104	0.788251	0.366803	0.0962432	0.22582	0.592593	FALSE	0.0939822
tr|U3BK12|U3BK12_VIBPR	Uncharacterized protein OS=Vibrio proteolyticus NBRC 13287 GN=VPR01S_05_02580 PE=4 SV=1	154	17652.7		42	5	40.9	Glu->pyro-Glu (N-term E),Oxidation (M)	8	8	4	5	8	9	3.895e-06	2.192e-06	7.597e-07	7.915e-07	1.807e-06	2.058e-06	0.562773	0.195045	0.203209	0.463928	0.52837	1.1	FALSE	0.729373
tr|U3BGI5|U3BGI5_VIBPR	Adenylate kinase OS=Vibrio proteolyticus NBRC 13287 GN=adk PE=3 SV=1	214	23262		95	15	71	Carbamidomethyl (C),Oxidation (M)	24	20	20	12	7	9	7.182e-06	5.775e-06	4.626e-06	2.68e-06	1.248e-06	1.828e-06	0.804094	0.64411	0.373155	0.173768	0.254525	0.4375	FALSE	0.00377552
tr|U2ZUY4|U2ZUY4_VIBPR	NAD(+)-dependent glutamate dehydrogenase OS=Vibrio proteolyticus NBRC 13287 GN=gdhB PE=4 SV=1	1613	183988		86	40	35.6	Carbamidomethyl (C),Oxidation (M)	5	19	29	13	6	9	9.105e-08	4.78e-07	7.14e-07	2.152e-07	3.349e-08	1.594e-07	5.24986	7.84185	2.36354	0.36782	1.75069	0.528302	FALSE	0.354336
tr|U2ZXV1|U2ZXV1_VIBPR	Long-chain fatty acid transport protein OS=Vibrio proteolyticus NBRC 13287 GN=fadL PE=4 SV=1	425	46094.5		50	11	40	Oxidation (M)	8	8	3	13	6	9	1.869e-06	1.229e-06	3.173e-07	1.554e-06	1.188e-06	1.429e-06	0.657571	0.16977	0.831461	0.635634	0.76458	1.47368	FALSE	0.319009
tr|U3BGD3|U3BGD3_VIBPR	Serine hydroxymethyltransferase OS=Vibrio proteolyticus NBRC 13287 GN=glyA PE=3 SV=1	416	45478.7		79	18	40.1	Carbamidomethyl (C),Oxidation (M)	16	17	17	10	5	9	2.277e-06	1.724e-06	1.947e-06	1.105e-06	1.46e-07	6.951e-07	0.757137	0.855072	0.485288	0.0641195	0.30527	0.48	FALSE	0.0252644
tr|U3BL59|U3BL59_VIBPR	Nitrate reductase OS=Vibrio proteolyticus NBRC 13287 GN=napA PE=3 SV=1	829	93628.6		98	34	51.5	Carbamidomethyl (C),Gln->pyro-Glu (N-term Q),Oxidation (M)	14	21	22	8	17	8	7.406e-07	1.04e-06	9.443e-07	3.036e-07	6.421e-07	2.348e-07	1.40427	1.27505	0.409938	0.867	0.31704	0.578947	FALSE	0.11268
tr|U3A4X6|U3A4X6_VIBPR	Aminomethyltransferase OS=Vibrio proteolyticus NBRC 13287 GN=gcvT PE=3 SV=1	372	40483.7		106	15	62.4	Carbamidomethyl (C),Oxidation (M)	16	22	21	14	16	8	2.338e-06	3.705e-06	4.063e-06	1.868e-06	1.656e-06	1.041e-06	1.58469	1.73781	0.798973	0.708298	0.445252	0.644068	FALSE	0.0867088
tr|U3BFH5|U3BFH5_VIBPR	Ecotin OS=Vibrio proteolyticus NBRC 13287 GN=eco PE=4 SV=1	153	17198.4		49	7	57.5	Carbamidomethyl (C),Oxidation (M)	6	6	6	11	12	8	2.739e-06	2.719e-06	1.958e-06	3.359e-06	2.722e-06	2.699e-06	0.992698	0.714859	1.22636	0.993793	0.985396	1.72222	FALSE	0.0690507
tr|U2ZE11|U2ZE11_VIBPR	Uncharacterized protein OS=Vibrio proteolyticus NBRC 13287 GN=VPR01S_02_01970 PE=4 SV=1	119	12516.4		65	10	70.6	Oxidation (M)	11	13	11	6	12	8	4.765e-06	8.761e-06	2.19e-06	6.262e-07	1.854e-06	9.101e-07	1.83861	0.459601	0.131417	0.389087	0.190997	0.742857	FALSE	0.22503
tr|U3BF26|U3BF26_VIBPR	Putative tungstate ABC transporter substrate-binding protein OS=Vibrio proteolyticus NBRC 13287 GN=VPR01S_01_00850 PE=4 SV=1	271	30145.3		98	20	69.4	Gln->pyro-Glu (N-term Q),Oxidation (M)	16	23	20	19	11	8	4.079e-06	4.71e-06	4.28e-06	3.432e-06	1.462e-06	1.047e-06	1.15469	1.04928	0.841383	0.358421	0.256681	0.644068	FALSE	0.158064
tr|U3BEU8|U3BEU8_VIBPR	Aminopeptidase N OS=Vibrio proteolyticus NBRC 13287 GN=pepN PE=4 SV=1	868	97581.7		94	32	47.1	Acetyl (Protein N-term),Carbamidomethyl (C),Gln->pyro-Glu (N-term Q),Oxidation (M)	18	16	20	17	11	8	9.603e-07	7.692e-07	9.535e-07	7.467e-07	3.726e-07	3.055e-07	0.801	0.992919	0.77757	0.388004	0.31813	0.666667	FALSE	0.137944
tr|U3BAK7|U3BAK7_VIBPR	Uncharacterized protein OS=Vibrio proteolyticus NBRC 13287 GN=VPR01S_05_01090 PE=4 SV=1	463	52572.1		26	12	31.1	Carbamidomethyl (C)				7	10	8				5.128e-07	7.191e-07	7.302e-07			WT1 Only	WT2 Only	WT3 Only	NA	Yes	0.0110153
tr|U3BMV7|U3BMV7_VIBPR	Peptidyl-prolyl cis-trans isomerase OS=Vibrio proteolyticus NBRC 13287 GN=rotA PE=3 SV=1	182	20016.1		59	9	57.7	Oxidation (M)	10	14	8	6	10	8	3.282e-06	7.737e-06	4.094e-06	1.361e-06	3.721e-06	2.27e-06	2.3574	1.24741	0.414686	1.13376	0.691651	0.75	FALSE	0.284627
tr|U3A7Q1|U3A7Q1_VIBPR	Colicin I receptor OS=Vibrio proteolyticus NBRC 13287 GN=cirA PE=3 SV=1	651	72169.4		57	23	48.5	Carbamidomethyl (C),Oxidation (M)	4	7	4	20	9	8	1.214e-07	1.5e-07	7.96e-08	1.168e-06	4.21e-07	3.882e-07	1.23558	0.655684	9.62109	3.46787	3.19769	2.46667	FALSE	0.190875
tr|U3BII7|U3BII7_VIBPR	30S ribosomal protein S4 OS=Vibrio proteolyticus NBRC 13287 GN=rpsD PE=3 SV=1	206	23358.6		77	13	48.1	Carbamidomethyl (C) + Ammonia-loss (N-term C),Oxidation (M)	22	13	14	11	9	8	1.037e-05	8.298e-06	5.995e-06	5.936e-06	3.594e-06	3.474e-06	0.800193	0.57811	0.57242	0.346577	0.335005	0.571429	FALSE	0.123059
tr|U3A275|U3A275_VIBPR	50S ribosomal protein L19 OS=Vibrio proteolyticus NBRC 13287 GN=rplS PE=3 SV=1	117	13341.4		88	8	60.7	Oxidation (M)	29	18	13	10	9	8	1.553e-05	9.432e-06	1.017e-05	2.866e-06	3.215e-06	2.362e-06	0.607341	0.654862	0.184546	0.207019	0.152093	0.45	FALSE	0.143426
tr|U3BG67|U3BG67_VIBPR	Enoyl-[acyl-carrier-protein] reductase [NADH] OS=Vibrio proteolyticus NBRC 13287 GN=fabV PE=3 SV=1	400	44077.2		76	23	67.8	Carbamidomethyl (C),Glu->pyro-Glu (N-term E),Oxidation (M)	8	14	20	10	8	8	8.881e-07	1.382e-06	1.377e-06	6.454e-07	3.249e-07	5.304e-07	1.55613	1.5505	0.72672	0.365837	0.59723	0.619048	FALSE	0.261393
tr|U3BQA9|U3BQA9_VIBPR	Trehalose-6-phosphate hydrolase OS=Vibrio proteolyticus NBRC 13287 GN=treC PE=4 SV=1	563	64917.5		71	22	53.6	Carbamidomethyl (C),Carbamidomethyl (C) + Ammonia-loss (N-term C),Oxidation (M)	11	14	19	8	8	8	1.114e-06	1.099e-06	1.066e-06	6.402e-07	3.225e-07	3.188e-07	0.986535	0.956912	0.574686	0.289497	0.286176	0.545455	FALSE	0.103779
tr|U2ZZG6|U2ZZG6_VIBPR	30S ribosomal protein S19 OS=Vibrio proteolyticus NBRC 13287 GN=rpsS PE=3 SV=1	92	10452.8		56	6	68.5	Gln->pyro-Glu (N-term Q),Oxidation (M)	5	12	10	8	8	8	5.335e-06	1.004e-05	6.123e-06	4.305e-06	2.537e-06	3.377e-06	1.88191	1.1477	0.806935	0.475539	0.63299	0.888889	FALSE	0.678366
tr|U3B604|U3B604_VIBPR	Putrescine-binding periplasmic protein OS=Vibrio proteolyticus NBRC 13287 GN=potD PE=3 SV=1	345	38961.1		47	11	37.4	Oxidation (M)	9	7	8	6	8	8	1.998e-06	7.12e-07	7.021e-07	4.156e-07	4.635e-07	5.209e-07	0.356356	0.351401	0.208008	0.231982	0.260711	0.916667	FALSE	0.492572
tr|U3BG24|U3BG24_VIBPR	Inosine-5'-monophosphate dehydrogenase OS=Vibrio proteolyticus NBRC 13287 GN=guaB PE=3 SV=1	487	51500.7		94	22	69.2	Carbamidomethyl (C),Oxidation (M)	11	23	27	13	7	8	1.447e-06	2.418e-06	3.12e-06	9.447e-07	4.691e-07	4.434e-07	1.67104	2.15619	0.652868	0.324188	0.306427	0.459016	FALSE	0.13693
tr|U3A5L0|U3A5L0_VIBPR	Stringent starvation protein A OS=Vibrio proteolyticus NBRC 13287 GN=sspA PE=3 SV=1	211	24227.5		75	9	47.9	Oxidation (M)	17	16	12	12	7	8	9.745e-06	6.403e-06	5.341e-06	4.142e-06	1.39e-06	2.421e-06	0.657055	0.548076	0.425038	0.142637	0.248435	0.6	FALSE	0.0499481
tr|U3A1W3|U3A1W3_VIBPR	Lipoprotein NlpI OS=Vibrio proteolyticus NBRC 13287 GN=nlpI PE=4 SV=1	304	35197.6		34	11	49		3	1	3	10	7	8	8.254e-07	4.381e-08	4.773e-07	2.086e-06	1.655e-06	1.791e-06	0.0530773	0.578265	2.52726	2.00509	2.16986	3.57143	FALSE	0.00685323
tr|U3A6T1|U3A6T1_VIBPR	50S ribosomal protein L1 OS=Vibrio proteolyticus NBRC 13287 GN=rplA PE=3 SV=1	233	24745.2		83	18	73.4	Glu->pyro-Glu (N-term E),Oxidation (M)	15	18	16	14	6	8	4.74e-06	4.851e-06	4.788e-06	2.908e-06	6.338e-07	1.017e-06	1.02342	1.01013	0.613502	0.133713	0.214557	0.571429	FALSE	0.086589
tr|U2ZXG0|U2ZXG0_VIBPR	Cysteine synthase OS=Vibrio proteolyticus NBRC 13287 GN=cysK PE=3 SV=1	322	34252		80	15	72.7	Oxidation (M)	14	16	19	14	6	8	1.996e-06	2.382e-06	2.44e-06	1.206e-06	2.493e-07	7.182e-07	1.19339	1.22244	0.604208	0.1249	0.35982	0.571429	FALSE	0.0808871
tr|U3A4C0|U3A4C0_VIBPR	Uncharacterized protein (Fragment) OS=Vibrio proteolyticus NBRC 13287 GN=VPR01S_12_00010 PE=4 SV=1	779	81095.5		47	9	18.6		1	8	8	10	6	8	1.346e-07	6.284e-07	4.85e-07	7.159e-07	3.022e-07	6.057e-07	4.66865	3.60327	5.31872	2.24517	4.5	1.41176	FALSE	0.437712
tr|U3B9D2|U3B9D2_VIBPR	Phospholipid-binding periplasmic protein MlaC OS=Vibrio proteolyticus NBRC 13287 GN=mlaC PE=4 SV=1	213	24163.6		50	10	42.7	Gln->pyro-Glu (N-term Q),Oxidation (M)	10	12	10	4	6	8	4.052e-06	2.3e-06	1.895e-06	1.27e-06	1.571e-06	8.688e-07	0.567621	0.46767	0.313425	0.38771	0.214413	0.5625	FALSE	0.0356527
tr|U3B7L2|U3B7L2_VIBPR	Dihydrolipoyllysine-residue succinyltransferase component of 2-oxoglutarate dehydrogenase complex OS=Vibrio proteolyticus NBRC 13287 GN=sucB PE=3 SV=1	403	44038.9		85	17	50.1	Carbamidomethyl (C),Gln->pyro-Glu (N-term Q),Oxidation (M)	17	22	15	12	5	8	2.558e-06	3.155e-06	2.196e-06	1.352e-06	4.296e-07	8.062e-07	1.23339	0.858483	0.528538	0.167944	0.315168	0.462963	FALSE	0.0292305
tr|U3BI55|U3BI55_VIBPR	Uncharacterized protein OS=Vibrio proteolyticus NBRC 13287 GN=VPR01S_03_02530 PE=4 SV=1	155	17102.5		40	7	45.8	Gln->pyro-Glu (N-term Q),Oxidation (M)	7	2	3	9	5	8	1.865e-06	3.414e-07	2.743e-07	2.989e-06	9.919e-07	1.873e-06	0.183056	0.147078	1.60268	0.53185	1.00429	1.83333	FALSE	0.165445
tr|U3BJ70|U3BJ70_VIBPR	Uncharacterized protein OS=Vibrio proteolyticus NBRC 13287 GN=VPR01S_04_03020 PE=4 SV=1	213	24180		36	9	71.4	Oxidation (M)	3	4	3	8	5	8	6.37e-07	5.176e-07	3.898e-07	1.042e-06	7.037e-07	1.204e-06	0.812559	0.611931	1.63579	1.10471	1.89011	2.1	FALSE	0.0550553
tr|U3B9X4|U3B9X4_VIBPR	Orotate phosphoribosyltransferase OS=Vibrio proteolyticus NBRC 13287 GN=pyrE PE=3 SV=1	213	23287.9		53	11	70.9	Carbamidomethyl (C),Oxidation (M)	10	13	12	4	5	8	4.11e-06	3.35e-06	4.054e-06	6.291e-07	8.7e-07	2.43e-06	0.815085	0.986375	0.153066	0.211679	0.591241	0.485714	FALSE	0.0187267
tr|U3A7X0|U3A7X0_VIBPR	Transcription termination factor Rho OS=Vibrio proteolyticus NBRC 13287 GN=rho PE=3 SV=1	409	45746		74	16	48.9	Gln->pyro-Glu (N-term Q),Oxidation (M)	12	16	17	15	4	8	1.847e-06	1.775e-06	1.729e-06	9.903e-07	1.509e-07	4.716e-07	0.961018	0.936113	0.536167	0.0817001	0.255333	0.6	FALSE	0.194872
tr|U3BHB7|U3BHB7_VIBPR	Aspartyl-tRNA synthetase OS=Vibrio proteolyticus NBRC 13287 GN=aspS PE=3 SV=1	592	65894.6		85	19	43.6	Carbamidomethyl (C),Carbamidomethyl (C) + Ammonia-loss (N-term C),Glu->pyro-Glu (N-term E),Oxidation (M)	22	13	14	8	4	8	2.832e-06	9.892e-07	1.319e-06	3.751e-07	1.098e-07	3.843e-07	0.349294	0.465749	0.132451	0.0387712	0.135699	0.408163	FALSE	0.058544
tr|U3BDZ6|U3BDZ6_VIBPR	Uncharacterized protein OS=Vibrio proteolyticus NBRC 13287 GN=VPR01S_10_01550 PE=4 SV=1	333	37074.9		23	11	30.3	Oxidation (M)	4	1	2	4	2	8	4.827e-07	5.299e-08	1.008e-07	3.113e-07	2.322e-07	9.483e-07	0.109778	0.208825	0.644914	0.481044	1.96457	2	FALSE	0.323478
tr|U2ZKY5|U2ZKY5_VIBPR	Uncharacterized protein OS=Vibrio proteolyticus NBRC 13287 GN=VPR01S_13_00600 PE=4 SV=1	686	76969.4		76	22	42.3	Oxidation (M)	10	16	17	14	11	7	8.941e-07	9.114e-07	1.159e-06	7.002e-07	6.283e-07	3.341e-07	1.01935	1.29628	0.783134	0.702718	0.373672	0.744186	FALSE	0.286497
tr|U3B9H0|U3B9H0_VIBPR	2',3'-cyclic-nucleotide 2'-phosphodiesterase/3'-nucleotidase OS=Vibrio proteolyticus NBRC 13287 GN=cpdB PE=3 SV=1	653	71479.8		67	17	37.5	Carbamidomethyl (C),Oxidation (M)	8	15	9	11	11	7	5.104e-07	8.679e-07	4.009e-07	4.358e-07	4.315e-07	1.725e-07	1.70043	0.785462	0.85384	0.845415	0.33797	0.90625	FALSE	0.719934
tr|U2ZXK7|U2ZXK7_VIBPR	Uncharacterized protein OS=Vibrio proteolyticus NBRC 13287 GN=VPR01S_03_00740 PE=4 SV=1	129	14345.3		60	6	58.1	Oxidation (M)	9	12	10	11	11	7	3.172e-06	3.308e-06	2.317e-06	6.529e-06	2.217e-06	2.437e-06	1.04288	0.730454	2.05832	0.698928	0.768285	0.935484	FALSE	0.701148
tr|U2ZDR4|U2ZDR4_VIBPR	Succinyl-CoA ligase [ADP-forming] subunit alpha OS=Vibrio proteolyticus NBRC 13287 GN=sucD PE=3 SV=1	290	30071.5		94	16	80	Carbamidomethyl (C),Gln->pyro-Glu (N-term Q),Oxidation (M)	13	20	20	20	10	7	3.056e-06	4.543e-06	3.893e-06	2.794e-06	1.587e-06	1.593e-06	1.48658	1.27389	0.914267	0.519306	0.52127	0.698113	FALSE	0.321582
tr|U2ZLM6|U2ZLM6_VIBPR	Chaperone protein DnaK OS=Vibrio proteolyticus NBRC 13287 GN=dnaK PE=2 SV=1	637	69050.2		149	38	69.5	Gln->pyro-Glu (N-term Q),Oxidation (M)	39	39	27	18	10	7	3.421e-06	3.551e-06	1.679e-06	7.962e-07	2.519e-07	1.12e-07	1.038	0.490792	0.232739	0.0736334	0.032739	0.333333	FALSE	0.0117094
tr|U2ZWY3|U2ZWY3_VIBPR	Fumarate hydratase class I OS=Vibrio proteolyticus NBRC 13287 GN=fumA PE=4 SV=1	505	54739.7		98	24	58.6	Carbamidomethyl (C),Gln->pyro-Glu (N-term Q),Oxidation (M)	17	20	21	14	10	7	1.82e-06	1.45e-06	1.609e-06	9.664e-07	5.252e-07	3.777e-07	0.796703	0.884066	0.530989	0.288571	0.207527	0.534483	FALSE	0.0274136
tr|U2ZKW8|U2ZKW8_VIBPR	Peptidase S1 family protein OS=Vibrio proteolyticus NBRC 13287 GN=VPR01S_13_00400 PE=3 SV=1	330	35864		65	8	41.2	Oxidation (M)	15	9	11	10	9	7	4.676e-06	2.583e-06	2.975e-06	1.838e-06	1.436e-06	1.334e-06	0.552395	0.636228	0.393071	0.3071	0.285287	0.742857	FALSE	0.227305
tr|U3A7C8|U3A7C8_VIBPR	DNA-binding protein HU-alpha OS=Vibrio proteolyticus NBRC 13287 GN=hupA PE=3 SV=1	90	9461.11		85	5	64.4	Glu->pyro-Glu (N-term E)	23	18	9	12	8	7	3.81e-05	3.42e-05	1.722e-05	8.24e-06	5.332e-06	8.835e-06	0.897638	0.451969	0.216273	0.139948	0.23189	0.54	FALSE	0.19386
tr|U2ZXL5|U2ZXL5_VIBPR	Glutamine--tRNA ligase OS=Vibrio proteolyticus NBRC 13287 GN=glnS PE=3 SV=1	556	64121.8		110	28	57	Acetyl (Protein N-term),Carbamidomethyl (C),Gln->pyro-Glu (N-term Q),Oxidation (M)	22	27	27	11	8	7	1.544e-06	2.063e-06	1.611e-06	6.841e-07	3.525e-07	4.627e-07	1.33614	1.04339	0.44307	0.228303	0.299676	0.342105	FALSE	0.00186347
tr|U3A2C5|U3A2C5_VIBPR	Flagellar basal body protein OS=Vibrio proteolyticus NBRC 13287 GN=flgF PE=3 SV=1	249	26709.4		84	11	63.1	Gln->pyro-Glu (N-term Q),Oxidation (M)	17	19	15	11	8	7	2.632e-06	3.599e-06	2.791e-06	1.256e-06	1.172e-06	9.446e-07	1.3674	1.06041	0.477204	0.445289	0.358891	0.509804	FALSE	0.00752182
tr|U3BF96|U3BF96_VIBPR	Serine hydroxymethyltransferase OS=Vibrio proteolyticus NBRC 13287 GN=glyA PE=3 SV=1	431	46751.9		86	20	62.4	Carbamidomethyl (C),Gln->pyro-Glu (N-term Q),Oxidation (M)	14	19	22	10	8	7	2.525e-06	2.639e-06	3.697e-06	1.15e-06	7.044e-07	6.548e-07	1.04515	1.46416	0.455446	0.27897	0.259327	0.454545	FALSE	0.0372115
tr|U3A6B6|U3A6B6_VIBPR	Bifunctional purine biosynthesis protein PurH OS=Vibrio proteolyticus NBRC 13287 GN=purH PE=3 SV=1	530	57334.5		84	19	58.5	Carbamidomethyl (C),Oxidation (M)	13	17	20	8	8	7	1.251e-06	1.638e-06	2.542e-06	7.14e-07	3.927e-07	6.019e-07	1.30935	2.03197	0.570743	0.313909	0.481135	0.46	FALSE	0.0439501
tr|U3B7X5|U3B7X5_VIBPR	Uncharacterized protein OS=Vibrio proteolyticus NBRC 13287 GN=VPR01S_02_02000 PE=4 SV=1	308	34705.7		32	11	49.4	Oxidation (M)	4	2	3	8	8	7	9.917e-07	3.891e-07	4.471e-07	1.41e-06	1.3e-06	7.921e-07	0.392357	0.450842	1.4218	1.31088	0.798729	2.55556	FALSE	0.00483389
tr|U3BHY7|U3BHY7_VIBPR	Aspartate carbamoyltransferase regulatory chain OS=Vibrio proteolyticus NBRC 13287 GN=pyrI PE=3 SV=1	154	17525		50	9	73.4	Carbamidomethyl (C),Gln->pyro-Glu (N-term Q),Oxidation (M)	6	11	13	5	8	7	5.093e-06	4.204e-06	6.499e-06	1.265e-06	2.02e-06	2.113e-06	0.825447	1.27607	0.24838	0.396623	0.414883	0.666667	FALSE	0.246576
tr|U3BMH2|U3BMH2_VIBPR	Uncharacterized protein OS=Vibrio proteolyticus NBRC 13287 GN=VPR01S_09_01730 PE=4 SV=1	203	23361.4		26	7	48.3	Acetyl (Protein N-term),Carbamidomethyl (C),Oxidation (M)	1	3	3	4	8	7	3.556e-08	3.696e-07	2.578e-07	5.042e-07	1.163e-06	7.104e-07	10.3937	7.24972	14.1789	32.7053	19.9775	2.71429	FALSE	0.0589877
tr|U2ZWF1|U2ZWF1_VIBPR	LPS-assembly lipoprotein LptE OS=Vibrio proteolyticus NBRC 13287 GN=lptE PE=3 SV=1	191	21708.7		45	9	70.2	Oxidation (M)	8	4	6	9	7	7	2.97e-06	1.717e-06	1.43e-06	2.706e-06	2.465e-06	2.253e-06	0.578114	0.481481	0.911111	0.829966	0.758586	1.27778	FALSE	0.294909
tr|U3A894|U3A894_VIBPR	Putative transketolase (Fragment) OS=Vibrio proteolyticus NBRC 13287 GN=VPR01S_43_00010 PE=4 SV=1	153	16304.3		54	10	85.6	Carbamidomethyl (C),Gln->pyro-Glu (N-term Q),Oxidation (M)	10	9	10	6	7	7	3.495e-06	3.004e-06	3.624e-06	2.436e-06	1.662e-06	1.949e-06	0.859514	1.03691	0.696996	0.475536	0.557654	0.689655	FALSE	0.00312559
tr|U3B6Z8|U3B6Z8_VIBPR	Asparagine--tRNA ligase OS=Vibrio proteolyticus NBRC 13287 GN=asnS PE=3 SV=1	466	52757.2		95	22	56.7	Carbamidomethyl (C),Oxidation (M)	23	17	19	15	6	7	2.614e-06	1.911e-06	2.376e-06	1.193e-06	2.952e-07	3.942e-07	0.731064	0.908952	0.456389	0.11293	0.150803	0.474576	FALSE	0.0468216
tr|U2ZZ34|U2ZZ34_VIBPR	GTP-binding protein TypA OS=Vibrio proteolyticus NBRC 13287 GN=typA PE=4 SV=1	609	67314.3		75	22	47.8	Carbamidomethyl (C),Oxidation (M)	12	17	19	9	6	7	1.007e-06	1.529e-06	1.223e-06	4.812e-07	2.146e-07	3.863e-07	1.51837	1.2145	0.477855	0.213108	0.383615	0.458333	FALSE	0.0377101
tr|U3BH82|U3BH82_VIBPR	Cysteine--tRNA ligase OS=Vibrio proteolyticus NBRC 13287 GN=cysS PE=3 SV=1	460	52202.5		76	19	48.5	Carbamidomethyl (C),Gln->pyro-Glu (N-term Q),Oxidation (M)	13	16	18	13	4	7	1.355e-06	1.574e-06	1.79e-06	9.039e-07	1.838e-07	2.987e-07	1.16162	1.32103	0.667085	0.135646	0.220443	0.510638	FALSE	0.081843
tr|U2ZLI8|U2ZLI8_VIBPR	Histidine--tRNA ligase OS=Vibrio proteolyticus NBRC 13287 GN=hisS PE=3 SV=1	412	46027		62	19	51.9	Carbamidomethyl (C),Oxidation (M)	12	13	10	10	4	7	2.109e-06	1.481e-06	1.191e-06	7.513e-07	1.916e-07	4.614e-07	0.702229	0.564723	0.356235	0.0908487	0.218777	0.6	FALSE	0.0966103
tr|U2ZX58|U2ZX58_VIBPR	Uncharacterized protein OS=Vibrio proteolyticus NBRC 13287 GN=VPR01S_01_04610 PE=4 SV=1	192	21942.2		51	10	46.4	Gln->pyro-Glu (N-term Q)	10	9	11	5	4	7	3.546e-06	2.009e-06	2.764e-06	1.14e-06	1.459e-06	1.774e-06	0.566554	0.77947	0.321489	0.41145	0.500282	0.533333	FALSE	0.0159022
tr|U3A078|U3A078_VIBPR	Uncharacterized protein OS=Vibrio proteolyticus NBRC 13287 GN=VPR01S_06_01070 PE=4 SV=1	93	10563		31	8	63.4	Carbamidomethyl (C),Oxidation (M)	3	3	7	5	4	7	8.424e-07	1.451e-06	1.608e-06	1.409e-06	9.594e-07	2.267e-06	1.72246	1.90883	1.6726	1.13889	2.69112	1.23077	FALSE	0.570384
tr|U3A2I0|U3A2I0_VIBPR	N utilization substance protein B homolog OS=Vibrio proteolyticus NBRC 13287 GN=nusB PE=3 SV=1	155	17571		41	7	50.3	Oxidation (M)	8	8	7	3	4	7	4.663e-06	2.648e-06	1.912e-06	6.736e-07	6.2e-07	2.005e-06	0.567875	0.410036	0.144456	0.132962	0.429981	0.608696	FALSE	0.121203
tr|U2ZZ18|U2ZZ18_VIBPR	Aldehyde-alcohol dehydrogenase OS=Vibrio proteolyticus NBRC 13287 GN=adhE PE=3 SV=1	900	97123		72	27	39.3	Carbamidomethyl (C),Oxidation (M)	18	8	17	15	3	7	9.72e-07	3.773e-07	8.485e-07	3.61e-07	4.196e-08	1.866e-07	0.388169	0.872942	0.371399	0.0431687	0.191975	0.581395	FALSE	0.275761
tr|U3BST6|U3BST6_VIBPR	Alanine--tRNA ligase OS=Vibrio proteolyticus NBRC 13287 GN=alaS PE=3 SV=1	860	93817.3		83	29	44.2	Carbamidomethyl (C),Oxidation (M)	20	20	14	11	3	7	1.268e-06	1.116e-06	5.785e-07	3.514e-07	3.235e-08	2.027e-07	0.880126	0.45623	0.277129	0.0255126	0.159858	0.388889	FALSE	0.0235384
tr|U3A6D6|U3A6D6_VIBPR	Uncharacterized protein OS=Vibrio proteolyticus NBRC 13287 GN=VPR01S_20_00520 PE=4 SV=1	338	35408.6		46	6	25.4	Carbamidomethyl (C)	9	7	9	8	3	7	1.111e-06	1.381e-06	1.453e-06	7.985e-07	4.117e-07	6.108e-07	1.24302	1.30783	0.718722	0.370567	0.549775	0.72	FALSE	0.264184
tr|U3BSK2|U3BSK2_VIBPR	Glutathione reductase OS=Vibrio proteolyticus NBRC 13287 GN=gor PE=3 SV=1	451	48721.5		48	12	44.8	Carbamidomethyl (C),Oxidation (M)	6	9	12	7	3	7	4.571e-07	4.817e-07	6.925e-07	3.435e-07	5.787e-08	1.614e-07	1.05382	1.51499	0.751477	0.126602	0.353096	0.62963	FALSE	0.206501
tr|U2ZIY7|U2ZIY7_VIBPR	D-alanyl-D-alanine carboxypeptidase DacB OS=Vibrio proteolyticus NBRC 13287 GN=dacB PE=4 SV=1	474	52537.1		28	11	32.3	Carbamidomethyl (C),Oxidation (M)	2	3	7	5	3	7	6.667e-08	1.605e-07	4.645e-07	3.814e-07	1.078e-07	2.917e-07	2.40738	6.96715	5.72071	1.61692	4.37528	1.25	FALSE	0.631028
tr|U3BHI2|U3BHI2_VIBPR	Uncharacterized protein OS=Vibrio proteolyticus NBRC 13287 GN=VPR01S_23_00260 PE=4 SV=1	503	53491.7		22	6	16.9	Carbamidomethyl (C),Gln->pyro-Glu (N-term Q),Oxidation (M)		1	1	8	2	7		6.96e-08	1.61e-07	4.81e-07	1.301e-07	4.129e-07	C2 Only	C3 Only	WT1 Only	WT2 Only	WT3 Only	5.66667	Yes	0.110272
tr|U3BGM5|U3BGM5_VIBPR	Methionine--tRNA ligase OS=Vibrio proteolyticus NBRC 13287 GN=metG PE=3 SV=1	686	77811.6		52	20	39.9	Carbamidomethyl (C),Oxidation (M)	8	5	15	7	2	7	4.954e-07	2.803e-07	7.76e-07	1.905e-07	7.082e-08	2.832e-07	0.565805	1.56641	0.384538	0.142955	0.571659	0.571429	FALSE	0.32051
tr|U3BPV4|U3BPV4_VIBPR	Glucose-6-phosphate 1-dehydrogenase OS=Vibrio proteolyticus NBRC 13287 GN=zwf PE=3 SV=1	500	57505.7		66	21	45.8	Carbamidomethyl (C),Gln->pyro-Glu (N-term Q),Oxidation (M)	12	18	18	6	2	7	1.39e-06	1.434e-06	1.202e-06	4.538e-07	9.372e-08	4.111e-07	1.03165	0.864748	0.326475	0.0674245	0.295755	0.3125	FALSE	0.0138576
tr|U2ZY06|U2ZY06_VIBPR	Putative microbial collagenase OS=Vibrio proteolyticus NBRC 13287 GN=VPR01S_02_02280 PE=4 SV=1	721	79932		58	17	35.2	Carbamidomethyl (C),Oxidation (M)	3.5	4.5	7.5	15.5	11.5	6.5	1.853e-07	1.873e-07	2.647e-07	1.101e-06	1.207e-06	2.114e-07	1.01079	1.42849	5.94172	6.51376	1.14085	2.16129	FALSE	0.133407
tr|U3BGX3|U3BGX3_VIBPR	Glyceraldehyde-3-phosphate dehydrogenase OS=Vibrio proteolyticus NBRC 13287 GN=gapA PE=3 SV=1	331	35309		116	19	67.7	Carbamidomethyl (C),Oxidation (M)	18	26	33	21	9	6	4.794e-06	5.767e-06	4.271e-06	2.491e-06	6.047e-07	7.659e-07	1.20296	0.890905	0.519608	0.126137	0.159762	0.467532	FALSE	0.0963546
tr|U2ZM88|U2ZM88_VIBPR	Valine--tRNA ligase OS=Vibrio proteolyticus NBRC 13287 GN=valS PE=3 SV=1	952	108718		100	38	44.2	Carbamidomethyl (C),Gln->pyro-Glu (N-term Q),Oxidation (M)	18	22	26	8	9	6	1.235e-06	1.023e-06	1.245e-06	3.162e-07	3.331e-07	1.289e-07	0.82834	1.0081	0.256032	0.269717	0.104372	0.348485	FALSE	0.015419
tr|U3BNK6|U3BNK6_VIBPR	Uncharacterized protein OS=Vibrio proteolyticus NBRC 13287 GN=VPR01S_11_01570 PE=4 SV=1	603	68053.6		26	14	29.9	Carbamidomethyl (C),Oxidation (M)				11	8	6				6.078e-07	3.51e-07	2.923e-07			WT1 Only	WT2 Only	WT3 Only	NA	Yes	0.0290805
tr|U3A2B5|U3A2B5_VIBPR	Phosphoribosylaminoimidazole-succinocarboxamide synthase OS=Vibrio proteolyticus NBRC 13287 GN=purC PE=3 SV=1	367	40951.9		63	18	65.1	Carbamidomethyl (C),Gln->pyro-Glu (N-term Q),Oxidation (M)	10	15	14	7	8	6	1.16e-06	1.7e-06	1.341e-06	3.9e-07	2.647e-07	5.642e-07	1.46552	1.15603	0.336207	0.22819	0.486379	0.538462	FALSE	0.0453176
tr|U2ZKT4|U2ZKT4_VIBPR	Uncharacterized protein OS=Vibrio proteolyticus NBRC 13287 GN=VPR01S_12_01460 PE=4 SV=1	190	20001.7		36	9	55.3		5	4	3	9	7	6	8.601e-07	8.476e-07	6.184e-07	2.267e-06	1.486e-06	1.116e-06	0.985467	0.718986	2.63574	1.72771	1.29752	1.83333	FALSE	0.0419145
tr|U3A7U3|U3A7U3_VIBPR	Uroporphyrinogen decarboxylase OS=Vibrio proteolyticus NBRC 13287 GN=hemE PE=3 SV=1	355	39500.1		56	13	52.4	Carbamidomethyl (C),Oxidation (M)	10	13	12	7	7	6	1.172e-06	1.326e-06	1.163e-06	5.534e-07	4.547e-07	4.925e-07	1.1314	0.992321	0.472184	0.387969	0.420222	0.571429	FALSE	0.0193257
tr|U3B829|U3B829_VIBPR	Catalase-peroxidase OS=Vibrio proteolyticus NBRC 13287 GN=katG PE=3 SV=1	724	80353.4		83	26	48.1	Carbamidomethyl (C),Oxidation (M)	21	16	22	9	6	6	1.481e-06	1.134e-06	1.522e-06	4.515e-07	1.795e-07	2.519e-07	0.765699	1.02768	0.304862	0.121202	0.170088	0.355932	FALSE	0.00863692
tr|U2ZD80|U2ZD80_VIBPR	Uncharacterized protein OS=Vibrio proteolyticus NBRC 13287 GN=VPR01S_01_04450 PE=4 SV=1	131	14490.4		32	5	35.9	Carbamidomethyl (C),Gln->pyro-Glu (N-term Q),Oxidation (M)	5	4	2	8	6	6	2.958e-06	9.328e-07	7.135e-07	2.785e-06	2.665e-06	3.799e-06	0.315348	0.24121	0.941515	0.900947	1.28431	1.81818	FALSE	0.0576381
tr|U3B6C0|U3B6C0_VIBPR	Uncharacterized protein OS=Vibrio proteolyticus NBRC 13287 GN=VPR01S_01_01620 PE=4 SV=1	480	51123.4		31	12	42.1	Carbamidomethyl (C),Oxidation (M)	4	5	2	7	6	6	3.335e-07	3.353e-07	3.228e-07	4.983e-07	6.85e-07	6.793e-07	1.0054	0.967916	1.49415	2.05397	2.03688	1.72727	FALSE	0.0796756
tr|U3B9I3|U3B9I3_VIBPR	30S ribosomal protein S5 OS=Vibrio proteolyticus NBRC 13287 GN=rpsE PE=3 SV=1	167	17592.3		92	11	76.6	Glu->pyro-Glu (N-term E),Oxidation (M)	21	18	18	17	5	6	5.569e-06	4.727e-06	4.366e-06	2.697e-06	9.13e-07	1.516e-06	0.848806	0.783983	0.484288	0.163943	0.272221	0.491228	FALSE	0.120455
tr|U3A6G0|U3A6G0_VIBPR	ATP-dependent 6-phosphofructokinase OS=Vibrio proteolyticus NBRC 13287 GN=pfkA PE=3 SV=1	320	34682.9		55	11	36.2	Oxidation (M)	12	9	13	9	5	6	2.46e-06	1.745e-06	2.19e-06	9.62e-07	3.358e-07	7.645e-07	0.70935	0.890244	0.391057	0.136504	0.310772	0.588235	FALSE	0.051606
tr|U2ZZE9|U2ZZE9_VIBPR	DNA-directed RNA polymerase subunit alpha OS=Vibrio proteolyticus NBRC 13287 GN=rpoA PE=3 SV=1	330	36557.1		89	19	82.4	Carbamidomethyl (C),Oxidation (M)	19	22	24	7	5	6	4.436e-06	5.687e-06	5.013e-06	8.584e-07	6.385e-07	8.519e-07	1.28201	1.13007	0.193508	0.143936	0.192042	0.276923	FALSE	0.00370556
tr|U3A7Z4|U3A7Z4_VIBPR	30S ribosomal protein S6 OS=Vibrio proteolyticus NBRC 13287 GN=rpsF PE=3 SV=1	129	14976.6		59	8	72.1	Gln->pyro-Glu (N-term Q),Oxidation (M)	12	13	12	6	5	6	5.813e-06	7e-06	7.576e-06	2.222e-06	3.206e-06	2.225e-06	1.2042	1.30329	0.382247	0.551522	0.382763	0.459459	FALSE	0.000145128
tr|U2ZYM6|U2ZYM6_VIBPR	Phosphoenolpyruvate carboxylase OS=Vibrio proteolyticus NBRC 13287 GN=ppc PE=3 SV=1	877	98871.9		51	24	34.1	Gln->pyro-Glu (N-term Q),Oxidation (M)	8	11	16	3	5	6	6.412e-07	5.843e-07	8.948e-07	6.168e-08	1.661e-07	3.165e-07	0.91126	1.39551	0.0961946	0.259046	0.493606	0.4	FALSE	0.0809807
tr|U3BMU4|U3BMU4_VIBPR	Uncharacterized protein OS=Vibrio proteolyticus NBRC 13287 GN=VPR01S_10_00940 PE=4 SV=1	242	27085.3		41	10	56.6	Carbamidomethyl (C),Gln->pyro-Glu (N-term Q),Glu->pyro-Glu (N-term E),Oxidation (M)	6	9	6	3	5	6	1.1e-06	1.109e-06	6.967e-07	2.203e-07	5.435e-07	4.229e-07	1.00818	0.633364	0.200273	0.494091	0.384455	0.666667	FALSE	0.156135
tr|U3BHX3|U3BHX3_VIBPR	Acetyl-CoA carboxylase biotin carboxylase subunit OS=Vibrio proteolyticus NBRC 13287 GN=accC PE=4 SV=1	446	49174.1		71	19	52.7	Carbamidomethyl (C),Oxidation (M)	14	11	16	13	4	6	2.264e-06	1.008e-06	1.453e-06	1.163e-06	3.357e-07	4.792e-07	0.44523	0.641784	0.513693	0.148277	0.211661	0.560976	FALSE	0.146064
tr|U2ZFG0|U2ZFG0_VIBPR	UDP-N-acetylglucosamine 1-carboxyvinyltransferase OS=Vibrio proteolyticus NBRC 13287 GN=murA PE=3 SV=1	421	44857.1		54	14	42.3	Carbamidomethyl (C),Glu->pyro-Glu (N-term E),Oxidation (M)	10	8	15	9	4	6	1.736e-06	1.027e-06	1.781e-06	6.068e-07	2.017e-07	4.638e-07	0.59159	1.02592	0.349539	0.116187	0.267166	0.575758	FALSE	0.148336
tr|U3A5K4|U3A5K4_VIBPR	50S ribosomal protein L13 OS=Vibrio proteolyticus NBRC 13287 GN=rplM PE=3 SV=1	142	15959.5		53	8	62	Oxidation (M)	12	11	10	9	4	6	8.416e-06	7.529e-06	5.61e-06	2.393e-06	1.643e-06	2.266e-06	0.894606	0.666587	0.284339	0.195223	0.269249	0.575758	FALSE	0.0693118
tr|U3B8D3|U3B8D3_VIBPR	DNA-binding protein OS=Vibrio proteolyticus NBRC 13287 GN=hns PE=3 SV=1	136	15134.9		53	10	60.3	Oxidation (M)	13	14	8	7	4	6	4.13e-06	6.662e-06	2.028e-06	1.324e-06	7.168e-07	1.484e-06	1.61308	0.491041	0.320581	0.173559	0.359322	0.485714	FALSE	0.0652057
tr|U3B752|U3B752_VIBPR	Phosphoserine aminotransferase OS=Vibrio proteolyticus NBRC 13287 GN=serC PE=3 SV=1	367	40538.5		38	12	43.9	Carbamidomethyl (C),Oxidation (M)	6	5	8	6	4	6	7.13e-07	4.388e-07	7.63e-07	4.613e-07	2.066e-07	2.58e-07	0.615428	1.07013	0.646985	0.289762	0.361851	0.842105	FALSE	0.420396
tr|U2ZXI8|U2ZXI8_VIBPR	Uncharacterized protein OS=Vibrio proteolyticus NBRC 13287 GN=VPR01S_03_00540 PE=4 SV=1	644	74299.3		74	23	46	Carbamidomethyl (C),Gln->pyro-Glu (N-term Q),Oxidation (M)	13	14	19	14	3	6	9.026e-07	9.822e-07	1.198e-06	4.888e-07	1.371e-07	3.417e-07	1.08819	1.32728	0.541547	0.151895	0.378573	0.5	FALSE	0.130329
tr|U3BL79|U3BL79_VIBPR	Uncharacterized protein OS=Vibrio proteolyticus NBRC 13287 GN=VPR01S_07_01630 PE=4 SV=1	226	25557.7		35	7	39.4	Gln->pyro-Glu (N-term Q)	4	6	4	8	3	6	1.102e-06	1.249e-06	9.625e-07	2.073e-06	1.171e-06	1.591e-06	1.13339	0.873412	1.88113	1.06261	1.44374	1.21429	FALSE	0.57877
tr|U2ZGN7|U2ZGN7_VIBPR	Acetate kinase OS=Vibrio proteolyticus NBRC 13287 GN=ackA PE=3 SV=1	397	43119		48	16	51.1	Oxidation (M)	7	9	15	5	2	6	1.027e-06	9.648e-07	2.114e-06	5.608e-07	1.122e-07	4.327e-07	0.939435	2.05842	0.546056	0.10925	0.421324	0.419355	FALSE	0.113503
tr|U3BGT7|U3BGT7_VIBPR	Aspartate carbamoyltransferase OS=Vibrio proteolyticus NBRC 13287 GN=pyrB PE=3 SV=1	309	34548.7		86	21	75.1	Carbamidomethyl (C),Oxidation (M)	12.5	13	13	6	5.5	5.5	2.553e-06	3.017e-06	2.613e-06	5.297e-07	6.733e-07	7.389e-07	1.18175	1.0235	0.207481	0.263729	0.289424	0.441558	FALSE	6.96967e-06
tr|U3BF86|U3BF86_VIBPR	Uncharacterized protein OS=Vibrio proteolyticus NBRC 13287 GN=VPR01S_01_01610 PE=4 SV=1	193	21404.5		59	9	69.4	Carbamidomethyl (C),Carbamidomethyl (C) + Ammonia-loss (N-term C),Oxidation (M)	3	6	4	13	20	5	7.975e-07	1.607e-06	8.24e-07	2.927e-06	3.808e-06	1.233e-06	2.01505	1.03323	3.67022	4.77492	1.54608	2.92308	FALSE	0.190389
tr|U3B986|U3B986_VIBPR	Flagellin OS=Vibrio proteolyticus NBRC 13287 GN=VPR01S_03_02840 PE=3 SV=1	378	40755.2		114	19	71.4	Gln->pyro-Glu (N-term Q),Glu->pyro-Glu (N-term E),Oxidation (M)	21	27	28	13	11	5	3.224e-06	3.637e-06	2.779e-06	7.94e-07	8.926e-07	4.135e-07	1.1281	0.861973	0.246278	0.276861	0.128257	0.381579	FALSE	0.00870245
tr|U3A715|U3A715_VIBPR	Uncharacterized protein OS=Vibrio proteolyticus NBRC 13287 GN=VPR01S_31_00160 PE=4 SV=1	135	14289.4		41	6	64.4	Carbamidomethyl (C),Oxidation (M)	2	5	4	13	9	5	4.266e-07	2.04e-06	1.125e-06	3.866e-06	2.288e-06	1.686e-06	4.782	2.63713	9.06235	5.36334	3.95218	2.45455	FALSE	0.13476
tr|U2ZBZ6|U2ZBZ6_VIBPR	General L-amino acid ABC transporter substrate-binding protein AapJ OS=Vibrio proteolyticus NBRC 13287 GN=aapJ PE=4 SV=1	342	36838.7		61	15	57	Carbamidomethyl (C),Gln->pyro-Glu (N-term Q),Oxidation (M)	8	11	12	9	9	5	1.039e-06	1.433e-06	1.133e-06	9.578e-07	8.963e-07	3.354e-07	1.37921	1.09047	0.921848	0.862656	0.32281	0.741935	FALSE	0.212319
tr|U3A1X5|U3A1X5_VIBPR	Peptidase M48 family protein OS=Vibrio proteolyticus NBRC 13287 GN=VPR01S_07_01160 PE=3 SV=1	262	28046.2		42	11	60.7	Carbamidomethyl (C),Gln->pyro-Glu (N-term Q),Oxidation (M)	6	6	5	9	9	5	1.048e-06	8.825e-07	4.94e-07	1.147e-06	1.13e-06	5.248e-07	0.84208	0.471374	1.09447	1.07824	0.500763	1.35294	FALSE	0.269645
tr|U3BH88|U3BH88_VIBPR	Outer membrane lipoprotein SlyB OS=Vibrio proteolyticus NBRC 13287 GN=slyB PE=4 SV=1	151	16923.8		39	8	73.5	Gln->pyro-Glu (N-term Q),Oxidation (M)	5	5	4	7	9	5	4.284e-06	1.832e-06	1.117e-06	2.311e-06	1.726e-06	6.879e-07	0.427638	0.260738	0.539449	0.402894	0.160574	1.5	FALSE	0.173309
tr|U3BMX7|U3BMX7_VIBPR	Inositol-1-monophosphatase OS=Vibrio proteolyticus NBRC 13287 GN=suhB PE=4 SV=1	267	29208		80	22	91	Carbamidomethyl (C),Gln->pyro-Glu (N-term Q),Glu->pyro-Glu (N-term E),Oxidation (M)	18	17	16	11	8	5	4.88e-06	3.518e-06	3.959e-06	9.234e-07	9.539e-07	6.965e-07	0.720902	0.81127	0.189221	0.195471	0.142725	0.470588	FALSE	0.0255835
tr|U3BMG6|U3BMG6_VIBPR	30S ribosomal protein S16 OS=Vibrio proteolyticus NBRC 13287 GN=rpsP PE=3 SV=1	82	9105.86		46	4	52.4		6	8	8	10	8	5	7.238e-06	1.488e-05	1.36e-05	1.244e-05	6.492e-06	3.225e-06	2.05582	1.87897	1.71871	0.896933	0.445565	1.04545	FALSE	0.849034
tr|U3A6M0|U3A6M0_VIBPR	Periplasmic serine endoprotease DegQ OS=Vibrio proteolyticus NBRC 13287 GN=degQ PE=4 SV=1	455	48149.7		76	19	51.4	Oxidation (M)	15	20	17	9	8	5	1.935e-06	2.069e-06	1.993e-06	7.035e-07	5.135e-07	3.218e-07	1.06925	1.02997	0.363566	0.265375	0.166305	0.423077	FALSE	0.006687
tr|U3A2Q6|U3A2Q6_VIBPR	Ribosome-associated inhibitor A OS=Vibrio proteolyticus NBRC 13287 GN=raiA PE=4 SV=1	108	12461.6		60	8	75	Carbamidomethyl (C),Oxidation (M)	12	12	11	9	8	5	1.085e-05	7.884e-06	6.851e-06	2.947e-06	6.074e-06	3.302e-06	0.726636	0.631429	0.271613	0.559816	0.304332	0.628571	FALSE	0.060003
tr|U3A3W8|U3A3W8_VIBPR	Uncharacterized protein OS=Vibrio proteolyticus NBRC 13287 GN=VPR01S_11_00400 PE=4 SV=1	90	10504.1		19	5	75.6	Carbamidomethyl (C)				5	8	5				2.407e-06	2.132e-06	1.479e-06			WT1 Only	WT2 Only	WT3 Only	NA	Yes	0.0266715
tr|U2ZFM9|U2ZFM9_VIBPR	50S ribosomal protein L3 OS=Vibrio proteolyticus NBRC 13287 GN=rplC PE=3 SV=1	209	22412.8		55	10	62.2	Oxidation (M)	12	10	11	5	7	5	4.225e-06	2.205e-06	1.982e-06	1.382e-06	3.422e-07	2.023e-07	0.521893	0.469112	0.327101	0.0809941	0.0478817	0.515152	FALSE	0.00402506
tr|U3BIK2|U3BIK2_VIBPR	Uncharacterized protein OS=Vibrio proteolyticus NBRC 13287 GN=VPR01S_30_00270 PE=4 SV=1	178	19656.4		42	9	54.5		10	9	7	4	7	5	3.073e-06	6.433e-06	3.275e-06	1.06e-06	7.664e-07	2.094e-06	2.09339	1.06573	0.34494	0.249398	0.681419	0.615385	FALSE	0.0556545
tr|U3BJR9|U3BJR9_VIBPR	Dihydroorotase OS=Vibrio proteolyticus NBRC 13287 GN=pyrC PE=3 SV=1	342	37436.1		64	15	67	Gln->pyro-Glu (N-term Q)	11	13	17	9	6	5	1.348e-06	2.594e-06	2.937e-06	9.851e-07	7.19e-07	8.3e-07	1.92433	2.17878	0.730786	0.533383	0.615727	0.487805	FALSE	0.0366931
tr|U2ZYH7|U2ZYH7_VIBPR	30S ribosomal protein S3 OS=Vibrio proteolyticus NBRC 13287 GN=rpsC PE=3 SV=1	232	25658		64	11	60.3	Oxidation (M)	15	13	14	8	6	5	4.608e-06	3.264e-06	3.76e-06	2.741e-06	1.208e-06	1.295e-06	0.708333	0.815972	0.594835	0.262153	0.281033	0.452381	FALSE	0.0033023
tr|U3B9M4|U3B9M4_VIBPR	Tryptophan--tRNA ligase OS=Vibrio proteolyticus NBRC 13287 GN=trpS PE=3 SV=1	338	37874.2		52	14	56.2	Gln->pyro-Glu (N-term Q),Oxidation (M)	8	14	7	7	6	5	1.554e-06	2.155e-06	1.2e-06	4.983e-07	3.164e-07	3.309e-07	1.38674	0.772201	0.320656	0.203604	0.212934	0.62069	FALSE	0.231061
tr|U3A3Q6|U3A3Q6_VIBPR	Bifunctional protein PutA OS=Vibrio proteolyticus NBRC 13287 GN=putA PE=3 SV=1	1039	114534		80	31	38.4	Carbamidomethyl (C),Gln->pyro-Glu (N-term Q),Oxidation (M)	16	16	18	14	5	5	7.676e-07	6.298e-07	5.438e-07	4.984e-07	1.657e-07	8.317e-08	0.820479	0.708442	0.649297	0.215868	0.108351	0.48	FALSE	0.095458
tr|U3A831|U3A831_VIBPR	Ribose-phosphate pyrophosphokinase OS=Vibrio proteolyticus NBRC 13287 GN=prs PE=3 SV=1	315	34130.6		60	13	47.3	Oxidation (M)	15	12	11	11	5	5	4.082e-06	2.055e-06	1.984e-06	2.001e-06	3.56e-07	5.114e-07	0.50343	0.486036	0.490201	0.0872122	0.125282	0.552632	FALSE	0.0861875
tr|U2ZZS1|U2ZZS1_VIBPR	Putative oxidoreductase OS=Vibrio proteolyticus NBRC 13287 GN=VPR01S_04_02020 PE=4 SV=1	346	38821.3		52	13	56.1	Carbamidomethyl (C),Oxidation (M)	5	9	13	10	5	5	8.203e-07	1.121e-06	1.865e-06	6.994e-07	1.664e-07	2.219e-07	1.36657	2.27356	0.852615	0.202853	0.270511	0.740741	FALSE	0.462874
tr|U3BIK4|U3BIK4_VIBPR	50S ribosomal protein L29 OS=Vibrio proteolyticus NBRC 13287 GN=rpmC PE=3 SV=1	63	7215.92		38	3	49.2	Oxidation (M)	11	5	4	5	5	5	9.8e-06	4.699e-06	5.133e-06	2.692e-06	2.271e-06	2.037e-06	0.47949	0.523776	0.274694	0.231735	0.207857	0.75	FALSE	0.525421
tr|U2ZUX8|U2ZUX8_VIBPR	RNA chaperone ProQ OS=Vibrio proteolyticus NBRC 13287 GN=proQ PE=3 SV=1	208	23289.3		33	9	48.1	Carbamidomethyl (C),Oxidation (M)	8	5	2	5	5	5	2.589e-06	2.2e-06	7.151e-07	7.979e-07	6.418e-07	1.044e-06	0.849749	0.276207	0.308188	0.247895	0.403244	1	FALSE	1
tr|U2ZH46|U2ZH46_VIBPR	Uncharacterized protein OS=Vibrio proteolyticus NBRC 13287 GN=VPR01S_06_00280 PE=4 SV=1	166	18931.7		17	7	44	Oxidation (M)		1	2	4	5	5		2.261e-07	1.972e-07	1.04e-06	1.323e-06	1.373e-06	C2 Only	C3 Only	WT1 Only	WT2 Only	WT3 Only	3.11111	FALSE	0.00996386
tr|U3A3L0|U3A3L0_VIBPR	Nucleoside diphosphate kinase OS=Vibrio proteolyticus NBRC 13287 GN=ndk PE=3 SV=1	141	15951		37	7	54.6	Carbamidomethyl (C)	7	11	4	2	5	5	3.322e-06	1.992e-06	1.542e-06	8.566e-07	2.304e-06	2.129e-06	0.599639	0.464178	0.257857	0.693558	0.640879	0.545455	FALSE	0.239246
tr|U3BRC6|U3BRC6_VIBPR	ATP synthase subunit beta OS=Vibrio proteolyticus NBRC 13287 GN=atpD PE=3 SV=1	467	50833.9		59	16	52	Gln->pyro-Glu (N-term Q),Oxidation (M)	12	13	13	10	4	5	1.763e-06	1.431e-06	1.293e-06	6.936e-07	1.703e-07	2.252e-07	0.811685	0.733409	0.39342	0.0965967	0.127737	0.5	FALSE	0.0718722
tr|U2ZZN2|U2ZZN2_VIBPR	NADP-dependent malic enzyme OS=Vibrio proteolyticus NBRC 13287 GN=maeB PE=3 SV=1	425	46131.7		54	17	47.8	Carbamidomethyl (C),Carbamidomethyl (C) + Ammonia-loss (N-term C),Gln->pyro-Glu (N-term Q)	13	12	8	9	4	5	1.583e-06	1.138e-06	3.834e-07	3.437e-07	1.1e-07	3.486e-07	0.718888	0.242198	0.217119	0.0694883	0.220215	0.545455	FALSE	0.0816234
tr|U2ZYG9|U2ZYG9_VIBPR	50S ribosomal protein L18 OS=Vibrio proteolyticus NBRC 13287 GN=rplR PE=3 SV=1	117	12664.9		55	8	60.7		11	9	9	8	4	5	1.311e-05	9.359e-06	1.092e-05	4.955e-06	2.356e-06	2.426e-06	0.713883	0.832952	0.377956	0.17971	0.18505	0.586207	FALSE	0.0589877
tr|U3BMW7|U3BMW7_VIBPR	Peptidase B OS=Vibrio proteolyticus NBRC 13287 GN=pepB PE=3 SV=1	432	46876.4		50	17	62	Carbamidomethyl (C),Gln->pyro-Glu (N-term Q),Oxidation (M)	5	11	15	8	4	5	3.473e-07	6.818e-07	1.546e-06	4.781e-07	2.922e-07	2.118e-07	1.96314	4.45148	1.37662	0.841348	0.609847	0.548387	FALSE	0.245348
tr|U3BEW1|U3BEW1_VIBPR	3-hydroxydecanoyl-[acyl-carrier-protein] dehydratase OS=Vibrio proteolyticus NBRC 13287 GN=fabA PE=3 SV=1	172	19035.7		59	10	48.3	Oxidation (M)	11	11	13	7	4	5	3.57e-06	2.569e-06	2.421e-06	1.164e-06	4.943e-07	8.844e-07	0.719608	0.678151	0.32605	0.138459	0.247731	0.457143	FALSE	0.00570468
tr|U3BS73|U3BS73_VIBPR	Delta-aminolevulinic acid dehydratase OS=Vibrio proteolyticus NBRC 13287 GN=hemB PE=3 SV=1	347	38445.4		43	11	46.7	Acetyl (Protein N-term),Carbamidomethyl (C),Gln->pyro-Glu (N-term Q),Oxidation (M)	8	7	9	8	3	5	1.343e-06	1.262e-06	1.123e-06	8.349e-07	3.194e-07	4.761e-07	0.939687	0.836188	0.621668	0.237826	0.354505	0.666667	FALSE	0.199844
tr|U2ZFS7|U2ZFS7_VIBPR	Putative MarR family transcriptional regulator OS=Vibrio proteolyticus NBRC 13287 GN=VPR01S_04_01510 PE=4 SV=1	179	20352.4		37	12	67	Carbamidomethyl (C)	4	9	8	7	3	5	8.816e-07	3.64e-06	2.535e-06	1.073e-06	2.958e-07	8.457e-07	4.12886	2.87545	1.21711	0.335526	0.959279	0.714286	FALSE	0.359282
tr|U2ZZM3|U2ZZM3_VIBPR	Fumarate reductase flavoprotein subunit OS=Vibrio proteolyticus NBRC 13287 GN=frdA PE=3 SV=1	606	66966.1		45	20	39.6	Carbamidomethyl (C),Glu->pyro-Glu (N-term E),Oxidation (M)	6	7	17	5	3	5	4.46e-07	4.678e-07	1.023e-06	1.819e-07	9.613e-08	1.096e-07	1.04888	2.29372	0.407848	0.215538	0.24574	0.433333	FALSE	0.245531
tr|U2ZMG3|U2ZMG3_VIBPR	CTP synthase OS=Vibrio proteolyticus NBRC 13287 GN=pyrG PE=3 SV=1	545	60152		50	20	41.7	Carbamidomethyl (C),Oxidation (M)	10	12	7	11	2	5	8.185e-07	5.808e-07	3.2e-07	6.16e-07	6.778e-08	2.324e-07	0.709591	0.390959	0.752596	0.08281	0.283934	0.62069	FALSE	0.308679
tr|U2ZFL2|U2ZFL2_VIBPR	50S ribosomal protein L6 OS=Vibrio proteolyticus NBRC 13287 GN=rplF PE=3 SV=1	177	18784.1		61	10	77.4	Carbamidomethyl (C),Gln->pyro-Glu (N-term Q),Oxidation (M)	11	13	12	7	2	5	4.696e-06	5.551e-06	4.377e-06	1.448e-06	1.357e-07	6.522e-07	1.18207	0.93207	0.308348	0.0288969	0.138884	0.388889	FALSE	0.0246957
tr|U3B9L5|U3B9L5_VIBPR	N-succinylglutamate 5-semialdehyde dehydrogenase OS=Vibrio proteolyticus NBRC 13287 GN=astD PE=3 SV=1	485	51886.3		33	11	27	Gln->pyro-Glu (N-term Q)	5	6	7	6	2	5	9.135e-07	6.374e-07	7.908e-07	5.011e-07	1.143e-07	3.573e-07	0.697756	0.865681	0.54855	0.125123	0.391133	0.722222	FALSE	0.303342
tr|U2ZCR0|U2ZCR0_VIBPR	Uncharacterized protein OS=Vibrio proteolyticus NBRC 13287 GN=VPR01S_01_02790 PE=4 SV=1	559	62716.8		20	8	16.8			2	3	5	2	5		3.847e-08	4.967e-08	1.701e-07	9.713e-08	1.412e-07	C2 Only	C3 Only	WT1 Only	WT2 Only	WT3 Only	1.6	FALSE	0.156135
tr|U3A049|U3A049_VIBPR	Putative alcohol dehydrogenase OS=Vibrio proteolyticus NBRC 13287 GN=VPR01S_06_00770 PE=4 SV=1	382	40236.2		24	8	24.9	Carbamidomethyl (C),Oxidation (M)	4	5	6	2	2	5	5.724e-07	7.799e-07	6.442e-07	3.04e-07	7.344e-08	3.801e-07	1.36251	1.12544	0.531097	0.128302	0.664046	0.6	FALSE	0.175936
tr|U3BEK1|U3BEK1_VIBPR	Uncharacterized protein OS=Vibrio proteolyticus NBRC 13287 GN=VPR01S_11_01430 PE=4 SV=1	489	54874.4		56	14	36.8	Carbamidomethyl (C),Oxidation (M)	8	13	8	7	12	4	4.049e-07	6.514e-07	4.317e-07	4.072e-07	6.576e-07	1.776e-07	1.60879	1.06619	1.00568	1.6241	0.438627	0.793103	FALSE	0.527689
tr|U2ZFC1|U2ZFC1_VIBPR	Flagellar biosynthesis protein FlaG OS=Vibrio proteolyticus NBRC 13287 GN=flaG PE=4 SV=1	143	16259		93	11	88.1	Gln->pyro-Glu (N-term Q),Oxidation (M)	27	38	6	3	12	4	1.177e-05	1.418e-05	6.233e-07	2.896e-07	2.047e-06	5.896e-07	1.20476	0.0529567	0.0246049	0.173917	0.0500935	0.267606	FALSE	0.199446
tr|U3A3I7|U3A3I7_VIBPR	Dipeptidase D OS=Vibrio proteolyticus NBRC 13287 GN=pepD PE=4 SV=1	490	53557.9		71	18	52.2	Carbamidomethyl (C),Oxidation (M)	6	14	14	16	8	4	1.055e-06	1.12e-06	1.99e-06	1.059e-06	2.661e-07	1.285e-07	1.06161	1.88626	1.00379	0.252227	0.121801	0.823529	FALSE	0.676164
tr|U3A2H4|U3A2H4_VIBPR	Methionine aminopeptidase OS=Vibrio proteolyticus NBRC 13287 GN=map PE=3 SV=1	292	32371.2		62	11	49	Carbamidomethyl (C),Oxidation (M)	10	10	15	8	8	4	1.384e-06	1.489e-06	1.889e-06	7.246e-07	6.269e-07	2.267e-07	1.07587	1.36488	0.523555	0.452962	0.163801	0.571429	FALSE	0.0823021
tr|U3A1L8|U3A1L8_VIBPR	Putative transporter OS=Vibrio proteolyticus NBRC 13287 GN=VPR01S_08_01730 PE=4 SV=1	323	34986.8		34	12	44.6	Oxidation (M)	5	3	6	6	8	4	6.677e-07	3.61e-07	5.035e-07	4.594e-07	7.198e-07	2.881e-07	0.540662	0.754081	0.688034	1.07803	0.431481	1.28571	FALSE	0.414056
tr|U3B8Z0|U3B8Z0_VIBPR	3-oxoacyl-[acyl-carrier-protein] synthase 2 OS=Vibrio proteolyticus NBRC 13287 GN=fabF PE=3 SV=1	413	43096.6		40	12	49.6	Carbamidomethyl (C),Oxidation (M)	5	5	9	5	8	4	7.718e-07	4.811e-07	9.622e-07	5.417e-07	6.104e-07	4.126e-07	0.623348	1.2467	0.701866	0.790878	0.534594	0.894737	FALSE	0.729373
tr|U2ZDI4|U2ZDI4_VIBPR	Leucine--tRNA ligase OS=Vibrio proteolyticus NBRC 13287 GN=leuS PE=3 SV=1	857	96953.1		57	26	35.9	Carbamidomethyl (C),Oxidation (M)	9	11	19	4	8	4	4.761e-07	5.08e-07	8.652e-07	1.287e-07	2.286e-07	1.306e-07	1.067	1.81727	0.270321	0.480151	0.274312	0.410256	FALSE	0.113483
tr|U3A5A0|U3A5A0_VIBPR	Uncharacterized protein OS=Vibrio proteolyticus NBRC 13287 GN=VPR01S_20_00450 PE=4 SV=1	892	95063.8		33	13	22.9	Carbamidomethyl (C),Oxidation (M)	2	2	8	9	7	4	6.818e-08	8.453e-08	2.152e-07	3.805e-07	3.406e-07	1.669e-07	1.23981	3.15635	5.58082	4.9956	2.44793	1.66667	FALSE	0.346761
tr|U2ZH56|U2ZH56_VIBPR	Putative hemin ABC transporter substrate-binding protein OS=Vibrio proteolyticus NBRC 13287 GN=VPR01S_06_00380 PE=4 SV=1	281	29553.9		25	9	47	Gln->pyro-Glu (N-term Q),Oxidation (M)	2	3	1	6	7	4	2.211e-07	3.01e-07	8.199e-08	9.284e-07	5.163e-07	3.226e-07	1.36137	0.370828	4.199	2.33514	1.45907	2.83333	FALSE	0.0321988
tr|U3A7G0|U3A7G0_VIBPR	Carbamate kinase OS=Vibrio proteolyticus NBRC 13287 GN=arcC PE=3 SV=1	303	32894.9		58	15	52.1	Carbamidomethyl (C),Gln->pyro-Glu (N-term Q),Oxidation (M)	13	15	5	12	6	4	3.902e-06	3.193e-06	6.982e-07	1.448e-06	5.914e-07	3.445e-07	0.818298	0.178934	0.371092	0.151563	0.0882881	0.666667	FALSE	0.401708
tr|U2ZG10|U2ZG10_VIBPR	Uncharacterized protein OS=Vibrio proteolyticus NBRC 13287 GN=VPR01S_04_02310 PE=4 SV=1	288	33205		44	15	60.4	Carbamidomethyl (C),Glu->pyro-Glu (N-term E),Oxidation (M)	6	11	8	5	6	4	8.082e-07	1.883e-06	1.762e-06	3.635e-07	3.507e-07	5.658e-07	2.32987	2.18015	0.449765	0.433927	0.700074	0.6	FALSE	0.135931
tr|U3BGY6|U3BGY6_VIBPR	Uncharacterized protein OS=Vibrio proteolyticus NBRC 13287 GN=VPR01S_02_02140 PE=4 SV=1	104	11379.9		26	8	87.5	Gln->pyro-Glu (N-term Q),Oxidation (M)	5	6	3	2	5	4	2.224e-06	2.877e-06	1.055e-06	1.673e-07	2.576e-07	1.574e-06	1.29362	0.474371	0.0752248	0.115827	0.707734	0.785714	FALSE	0.467605
tr|U2ZWT2|U2ZWT2_VIBPR	Zinc ABC transporter substrate-binding protein OS=Vibrio proteolyticus NBRC 13287 GN=znuA PE=3 SV=1	292	32373.6		24	6	41.1	Carbamidomethyl (C),Gln->pyro-Glu (N-term Q),Oxidation (M)	1	6	6	2	5	4	1.057e-07	1.283e-06	7.968e-07	2.188e-07	3.533e-07	3.878e-07	12.1381	7.53832	2.07001	3.34248	3.66887	0.846154	FALSE	0.746784
tr|U2ZNT1|U2ZNT1_VIBPR	2,3-bisphosphoglycerate-independent phosphoglycerate mutase OS=Vibrio proteolyticus NBRC 13287 GN=gpmI PE=3 SV=1	510	55589.2		59	13	37.3	Carbamidomethyl (C),Oxidation (M)	13	12	10	10	4	4	9.457e-07	1.261e-06	9.335e-07	4.896e-07	2.067e-07	3.247e-07	1.3334	0.9871	0.517712	0.218568	0.343344	0.514286	FALSE	0.088425
tr|U3BD91|U3BD91_VIBPR	Phosphoglucosamine mutase OS=Vibrio proteolyticus NBRC 13287 GN=glmM PE=3 SV=1	446	47590.7		62	15	43.3	Carbamidomethyl (C),Oxidation (M)	12	16	13	9	4	4	1.436e-06	1.681e-06	1.064e-06	4.44e-07	1.805e-07	2.448e-07	1.17061	0.740947	0.309192	0.125696	0.170474	0.414634	FALSE	0.0211008
tr|U2ZNS1|U2ZNS1_VIBPR	50S ribosomal protein L10 OS=Vibrio proteolyticus NBRC 13287 GN=rplJ PE=3 SV=1	164	17509.9		49	6	64.6	Carbamidomethyl (C),Oxidation (M)	13	8	8	9	4	4	9.15e-06	3.565e-06	3.239e-06	1.631e-06	3.981e-07	6.043e-07	0.389617	0.353989	0.178251	0.0435082	0.0660437	0.586207	FALSE	0.164923
tr|U2ZY15|U2ZY15_VIBPR	Uncharacterized protein OS=Vibrio proteolyticus NBRC 13287 GN=VPR01S_02_02380 PE=4 SV=1	340	36842.9		28	8	27.1	Carbamidomethyl (C),Glu->pyro-Glu (N-term E)	1	4	5	6	4	4	1.437e-07	3.624e-07	5.844e-07	7.128e-07	3.528e-07	3.999e-07	2.52192	4.06681	4.96033	2.45511	2.78288	1.4	FALSE	0.400944
tr|U3BN53|U3BN53_VIBPR	Putative ABC transporter substrate-binding protein OS=Vibrio proteolyticus NBRC 13287 GN=VPR01S_11_00010 PE=3 SV=1	257	28648.4		26	7	27.6	Oxidation (M)	2	4	3	6	4	4	4.198e-07	4.96e-07	5.358e-07	8.48e-07	1.043e-07	1.418e-07	1.18152	1.27632	2.02001	0.248452	0.33778	1.55556	FALSE	0.133233
tr|U3BNI5|U3BNI5_VIBPR	Uncharacterized protein OS=Vibrio proteolyticus NBRC 13287 GN=VPR01S_11_01370 PE=4 SV=1	172	19459.5		22	5	37.2	Carbamidomethyl (C),Gln->pyro-Glu (N-term Q)	2	4	4	4	4	4	2.218e-06	4.741e-06	2.584e-06	3.102e-06	2.19e-06	3.01e-06	2.13751	1.16501	1.39856	0.987376	1.35708	1.2	FALSE	0.42265
tr|U3BIJ4|U3BIJ4_VIBPR	CsiD protein OS=Vibrio proteolyticus NBRC 13287 GN=csiD PE=4 SV=1	316	36698.3		25	9	34.2		3	4	6	2	4	4	5.348e-07	6.878e-07	6.314e-07	2.163e-07	2.817e-07	4.126e-07	1.28609	1.18063	0.40445	0.526739	0.771503	0.769231	FALSE	0.420396
tr|U2ZL68|U2ZL68_VIBPR	Threonine--tRNA ligase OS=Vibrio proteolyticus NBRC 13287 GN=thrS PE=3 SV=1	642	73716.9		49	19	30.4	Carbamidomethyl (C),Gln->pyro-Glu (N-term Q),Oxidation (M)	9	10	7	9	3	4	6.494e-07	7.092e-07	6.283e-07	3.227e-07	6.047e-08	1.434e-07	1.09209	0.967508	0.49692	0.0931167	0.220819	0.615385	FALSE	0.207633
tr|U3A7E3|U3A7E3_VIBPR	Acetyl-coenzyme A synthetase OS=Vibrio proteolyticus NBRC 13287 GN=acsA PE=3 SV=1	649	72003		31	17	30	Carbamidomethyl (C),Oxidation (M)	1	4	10	6	3	4	1.197e-07	3.24e-07	6.86e-07	3.455e-07	1.385e-07	1.922e-07	2.70677	5.73099	2.88638	1.15706	1.60568	0.866667	FALSE	0.8297
tr|U3BE22|U3BE22_VIBPR	Purine nucleoside phosphorylase DeoD-type OS=Vibrio proteolyticus NBRC 13287 GN=deoD PE=3 SV=1	239	25877.8		30	10	57.7	Carbamidomethyl (C),Gln->pyro-Glu (N-term Q),Oxidation (M)	4	6	8	5	3	4	7.946e-07	1.128e-06	1.392e-06	3.958e-07	1.528e-07	1.632e-07	1.41958	1.75182	0.498112	0.192298	0.205386	0.666667	FALSE	0.220881
tr|U2ZZF4|U2ZZF4_VIBPR	50S ribosomal protein L15 OS=Vibrio proteolyticus NBRC 13287 GN=rplO PE=3 SV=1	144	15017.4		29	7	40.3		6	4	5	5	3	4	8.016e-06	6.734e-06	6.023e-06	3.545e-06	5.595e-07	2.556e-06	0.84007	0.751372	0.442241	0.0697979	0.318862	0.8	FALSE	0.287864
tr|U3BBD6|U3BBD6_VIBPR	Uncharacterized protein OS=Vibrio proteolyticus NBRC 13287 GN=VPR01S_06_01260 PE=4 SV=1	177	19246.7		20	6	61.6		3	2	2	5	3	4	9.241e-07	1.267e-06	4.504e-07	1.174e-06	8.323e-07	1.289e-06	1.37106	0.487393	1.27043	0.90066	1.39487	1.71429	FALSE	0.0824417
tr|U3A6X4|U3A6X4_VIBPR	Putative cyclohexadienyl dehydratase OS=Vibrio proteolyticus NBRC 13287 GN=VPR01S_22_00730 PE=3 SV=1	258	28708.9		25	11	43	Oxidation (M)	4	4	6	4	3	4	1.492e-06	1.146e-06	1.328e-06	8.078e-07	2.5e-07	9.084e-07	0.768097	0.89008	0.541421	0.16756	0.608847	0.785714	FALSE	0.273893
tr|U3BIN9|U3BIN9_VIBPR	Uncharacterized protein OS=Vibrio proteolyticus NBRC 13287 GN=VPR01S_04_01230 PE=4 SV=1	118	13308.7		14	4	21.2	Carbamidomethyl (C),Oxidation (M)	1	1	1	4	3	4	1.015e-07	1.03e-07	2.219e-07	1.242e-06	7.622e-07	1.108e-06	1.01478	2.18621	12.2365	7.50936	10.9163	3.66667	FALSE	0.0152681
tr|U3BI21|U3BI21_VIBPR	3-oxoacyl-[acyl-carrier-protein] synthase 3 OS=Vibrio proteolyticus NBRC 13287 GN=fabH PE=3 SV=1	316	33858.1		35	9	38.6	Carbamidomethyl (C),Oxidation (M)	4	8	11	3	3	4	1.253e-06	1.742e-06	2.457e-06	4.363e-07	3.741e-07	5.448e-07	1.39026	1.96089	0.348204	0.298563	0.434796	0.434783	FALSE	0.162894
tr|U3B9Y9|U3B9Y9_VIBPR	Uncharacterized protein OS=Vibrio proteolyticus NBRC 13287 GN=VPR01S_04_02440 PE=4 SV=1	204	23876		11	4	21.1			1		3	3	4		1.437e-07		6.769e-07	7.069e-07	1.229e-06	C2 Only		WT1 Only	WT2 Only	WT3 Only	3.33333	FALSE	0.00312559
tr|U2ZGW1|U2ZGW1_VIBPR	Glyceraldehyde-3-phosphate dehydrogenase OS=Vibrio proteolyticus NBRC 13287 GN=VPR01S_05_02110 PE=3 SV=1	478	52167.7		45	12	36.2	Oxidation (M)	9	6	6	16	2	4	1.928e-06	8.395e-07	1.008e-06	1.28e-06	2.676e-07	5.118e-07	0.435425	0.522822	0.6639	0.138797	0.265456	1.04762	FALSE	0.94694
tr|U2ZZF9|U2ZZF9_VIBPR	30S ribosomal protein S8 OS=Vibrio proteolyticus NBRC 13287 GN=rpsH PE=3 SV=1	130	14036.6		55	11	71.5	Acetyl (Protein N-term),Carbamidomethyl (C),Oxidation (M)	7	14	7	11	2	4	3.131e-06	6.614e-06	2.585e-06	3.147e-06	3.55e-07	8.116e-07	2.11242	0.825615	1.00511	0.113382	0.259214	0.607143	FALSE	0.366133
tr|U3A6X0|U3A6X0_VIBPR	ATP synthase gamma chain OS=Vibrio proteolyticus NBRC 13287 GN=atpG PE=3 SV=1	288	31878.3		44	18	69.8	Carbamidomethyl (C),Gln->pyro-Glu (N-term Q),Oxidation (M)	7	6	10	6	2	4	7.615e-07	6.135e-07	1.028e-06	4.219e-07	4.583e-08	3.47e-07	0.805647	1.34997	0.554038	0.0601838	0.45568	0.521739	FALSE	0.0927612
tr|U3A0X7|U3A0X7_VIBPR	Uncharacterized protein OS=Vibrio proteolyticus NBRC 13287 GN=VPR01S_06_00190 PE=4 SV=1	492	55750.8		33	13	36.2	Oxidation (M)	7	5	9	6	2	4	5.314e-07	2.897e-07	4.362e-07	2.53e-07	3.862e-08	1.454e-07	0.545164	0.820851	0.476101	0.072676	0.273617	0.571429	FALSE	0.140066
tr|U2ZDQ5|U2ZDQ5_VIBPR	Succinate dehydrogenase flavoprotein subunit OS=Vibrio proteolyticus NBRC 13287 GN=sdhA PE=3 SV=1	588	64470.6		34	17	37.9	Carbamidomethyl (C),Oxidation (M)	4	4	12	5	2	4	3.425e-07	1.636e-07	6.889e-07	2.168e-07	6.776e-08	1.701e-07	0.477664	2.01139	0.632993	0.197839	0.496642	0.55	FALSE	0.379884
tr|U3BFB6|U3BFB6_VIBPR	4-hydroxyphenylpyruvate dioxygenase OS=Vibrio proteolyticus NBRC 13287 GN=hpd PE=3 SV=1	357	40281		33	15	47.9	Carbamidomethyl (C),Oxidation (M)	10	8	6	3	2	4	1.154e-06	1.325e-06	7.18e-07	2.24e-07	5.62e-08	2.267e-07	1.14818	0.622184	0.194107	0.0487002	0.196447	0.375	FALSE	0.0315622
tr|U3BHM1|U3BHM1_VIBPR	Trimethylamine-N-oxide reductase 1 OS=Vibrio proteolyticus NBRC 13287 GN=torA PE=4 SV=1	820	92270.6		32	14	19.8	Carbamidomethyl (C)	2	6	7	3	9	3	1.61e-07	3.562e-07	4.2e-07	1.205e-07	1.965e-07	4.731e-08	2.21242	2.6087	0.748447	1.2205	0.293851	1	FALSE	1
DECOY1_tr|U2ZJT3|U2ZJT3_VIBPR	Reversed decoy version of tr U2ZJT3 U2ZJT3_VIBPR	938	105817		15	9	10.9	Glu->pyro-Glu (N-term E),Oxidation (M)				2	8	3				3.508e-07	6.85e-07	2.258e-07			WT1 Only	WT2 Only	WT3 Only	NA	Yes	0.144663
tr|U2ZYX6|U2ZYX6_VIBPR	Uncharacterized protein OS=Vibrio proteolyticus NBRC 13287 GN=VPR01S_04_02450 PE=4 SV=1	256	29182.3		16	8	42.2	Acetyl (Protein N-term),Carbamidomethyl (C),Oxidation (M)	1			5	7	3	3.725e-08			3.386e-07	3.713e-07	2.58e-07	C1 Only	C1 Only	9.08993	9.96779	6.92617	5	Yes	0.0469438
tr|U3A1B8|U3A1B8_VIBPR	DNA gyrase subunit A OS=Vibrio proteolyticus NBRC 13287 GN=gyrA PE=3 SV=1	878	97345.1		66	30	42.6	Carbamidomethyl (C),Oxidation (M)	10	11	20	14	5	3	4.92e-07	4.992e-07	8.771e-07	3.788e-07	1.249e-07	9.241e-08	1.01463	1.78272	0.769919	0.253862	0.187825	0.536585	FALSE	0.244497
tr|U2ZYI2|U2ZYI2_VIBPR	50S ribosomal protein L4 OS=Vibrio proteolyticus NBRC 13287 GN=rplD PE=3 SV=1	200	21915.6		91	10	65.5	Oxidation (M)	20	19	32	8	5	3	1.502e-05	7.949e-06	5.386e-06	2.193e-06	1.275e-06	9.278e-07	0.529228	0.358589	0.146005	0.0848868	0.061771	0.225352	FALSE	0.0366188
tr|U3BDY3|U3BDY3_VIBPR	Putative peroxiredoxin OS=Vibrio proteolyticus NBRC 13287 GN=VPR01S_10_01400 PE=4 SV=1	203	22280.2		62	13	88.7	Carbamidomethyl (C),Gln->pyro-Glu (N-term Q),Oxidation (M)	11	19	15	8	5	3	6.118e-06	7.464e-06	2.424e-06	1.013e-06	1.307e-06	2.095e-07	1.22001	0.396208	0.165577	0.213632	0.0342432	0.355556	FALSE	0.0317549
tr|U3BPM0|U3BPM0_VIBPR	50S ribosomal protein L20 OS=Vibrio proteolyticus NBRC 13287 GN=rplT PE=3 SV=1	117	13436.6		32	11	48.7		6	6	5	7	5	3	6.471e-06	6.597e-06	1.505e-06	3.334e-06	2.6e-06	2.233e-06	1.01947	0.232576	0.515222	0.401793	0.345078	0.882353	FALSE	0.627764
tr|U2ZX08|U2ZX08_VIBPR	Uncharacterized protein OS=Vibrio proteolyticus NBRC 13287 GN=VPR01S_01_04160 PE=4 SV=1	218	24747.3		36	9	58.7	Carbamidomethyl (C),Gln->pyro-Glu (N-term Q),Oxidation (M)	6	7	8	6	5	3	7.293e-07	1.171e-06	1.34e-06	8.118e-07	6.541e-07	6.175e-07	1.60565	1.83738	1.11312	0.896887	0.846702	0.666667	FALSE	0.102068
tr|U3A0Y9|U3A0Y9_VIBPR	Exoribonuclease 2 OS=Vibrio proteolyticus NBRC 13287 GN=rnb PE=3 SV=1	670	75865.7		46	18	32.8	Oxidation (M)	10	8	12	5	5	3	6.624e-07	5.948e-07	8.036e-07	2.674e-07	1.872e-07	7.572e-08	0.897947	1.21316	0.403684	0.282609	0.114312	0.433333	FALSE	0.0209599
tr|U3BCB3|U3BCB3_VIBPR	Putative phospholipase A1 OS=Vibrio proteolyticus NBRC 13287 GN=VPR01S_07_02030 PE=4 SV=1	343	39307		20	10	39.7	Oxidation (M)	1	2	5	4	5	3	7.465e-08	1.622e-08	3.95e-07	5.108e-07	5.746e-07	1.937e-07	0.217281	5.29136	6.8426	7.69725	2.59478	1.5	FALSE	0.393854
tr|U3B817|U3B817_VIBPR	Uncharacterized protein OS=Vibrio proteolyticus NBRC 13287 GN=VPR01S_02_02400 PE=4 SV=1	182	19872.9		19	4	41.8	Carbamidomethyl (C)		3	2	7	4	3		8.07e-07	1.092e-07	1.341e-06	5.69e-07	4.509e-07	C2 Only	C3 Only	WT1 Only	WT2 Only	WT3 Only	1.86667	FALSE	0.120792
tr|U2ZG59|U2ZG59_VIBPR	Uncharacterized protein OS=Vibrio proteolyticus NBRC 13287 GN=VPR01S_04_02750 PE=4 SV=1	624	70016.7		80	30	60.1	Oxidation (M)	15	16	32	6	4	3	1.411e-06	1.144e-06	2.684e-06	2.797e-07	1.472e-07	1.067e-07	0.810773	1.9022	0.198228	0.104323	0.0756201	0.206349	FALSE	0.0905054
tr|U3BDF2|U3BDF2_VIBPR	Acetyltransferase component of pyruvate dehydrogenase complex OS=Vibrio proteolyticus NBRC 13287 GN=aceF PE=3 SV=1	631	65555.9		30	14	25.7	Oxidation (M)	3	9	6	4	4	3	2.531e-07	7.429e-07	5.577e-07	2.151e-07	6.265e-08	6.996e-08	2.9352	2.20348	0.849862	0.247531	0.276412	0.611111	FALSE	0.309116
tr|U3A2E8|U3A2E8_VIBPR	Putative ABC transporter substrate-binding protein OS=Vibrio proteolyticus NBRC 13287 GN=VPR01S_08_01100 PE=4 SV=1	537	60668.4		35	12	29.4	Oxidation (M)	3	5	10	8	3	3	3.025e-07	4.013e-07	7.583e-07	4.627e-07	1.066e-07	1.128e-07	1.32661	2.50678	1.52959	0.352397	0.372893	0.777778	FALSE	0.644516
tr|U2ZJG5|U2ZJG5_VIBPR	6,7-dimethyl-8-ribityllumazine synthase OS=Vibrio proteolyticus NBRC 13287 GN=ribH PE=3 SV=1	156	16443.6		40	8	75.6	Carbamidomethyl (C),Carbamidomethyl (C) + Ammonia-loss (N-term C),Oxidation (M)	7	12	8	5	3	3	2.181e-06	3.829e-06	2.801e-06	1.762e-06	7.613e-07	7.871e-07	1.75562	1.28427	0.807886	0.34906	0.36089	0.407407	FALSE	0.0560689
tr|U3A2Q1|U3A2Q1_VIBPR	Chaperone protein ClpB OS=Vibrio proteolyticus NBRC 13287 GN=clpB PE=3 SV=1	858	96434.5		37	20	29.4	Carbamidomethyl (C),Oxidation (M)	12	6	8	4	3	3	5.577e-07	1.48e-07	2.885e-07	6.613e-08	6.347e-08	1.341e-07	0.265376	0.517303	0.118576	0.113807	0.240452	0.384615	FALSE	0.0893728
tr|U2ZYH2|U2ZYH2_VIBPR	50S ribosomal protein L24 OS=Vibrio proteolyticus NBRC 13287 GN=rplX PE=3 SV=1	105	11256.3		24	5	54.3		4	3	5	3	3	3	1.873e-05	1.463e-05	1.559e-05	8.508e-06	2.641e-06	3.808e-06	0.7811	0.832355	0.454245	0.141004	0.20331	0.75	FALSE	0.225403
tr|U3A216|U3A216_VIBPR	Uncharacterized protein OS=Vibrio proteolyticus NBRC 13287 GN=VPR01S_07_01670 PE=4 SV=1	271	30994.4		23	6	31.4	Carbamidomethyl (C)	3	6	5	3	3	3	5.59e-07	6.549e-07	6.078e-07	2.235e-07	1.865e-07	2.059e-07	1.17156	1.0873	0.399821	0.333631	0.368336	0.642857	FALSE	0.199359
tr|U2ZVL8|U2ZVL8_VIBPR	Putative carboxypeptidase OS=Vibrio proteolyticus NBRC 13287 GN=VPR01S_01_02530 PE=4 SV=1	493	55560.4		27	9	23.5	Gln->pyro-Glu (N-term Q),Oxidation (M)	9	3	5	2	3	3	4.157e-07	3.178e-07	2.834e-07	4.982e-08	6.231e-08	1.512e-07	0.764494	0.681742	0.119846	0.149892	0.363724	0.470588	FALSE	0.228306
tr|U3A7S5|U3A7S5_VIBPR	30S ribosomal protein S21 OS=Vibrio proteolyticus NBRC 13287 GN=rpsU PE=3 SV=1	71	8499.76		17	3	31		3	3	2	2	3	3	2.287e-06	2.333e-06	1.114e-06	1.459e-06	1.469e-06	1.557e-06	1.02011	0.487101	0.637954	0.642326	0.680805	1	FALSE	1
tr|U2ZYK1|U2ZYK1_VIBPR	Acetate kinase OS=Vibrio proteolyticus NBRC 13287 GN=ackA PE=3 SV=1	398	43033.8		50	14	52.5	Carbamidomethyl (C),Oxidation (M)	8	12	11	11	2	3	9.17e-07	1.543e-06	1.299e-06	7.419e-07	1.027e-07	2.302e-07	1.68266	1.41658	0.809051	0.111996	0.251036	0.516129	FALSE	0.214472
tr|U2ZF55|U2ZF55_VIBPR	3-oxoacyl-[acyl-carrier-protein] reductase OS=Vibrio proteolyticus NBRC 13287 GN=fabG PE=3 SV=1	245	25758.2		36	10	60	Oxidation (M)	7	5	9	6	2	3	1.505e-06	3.011e-06	3.375e-06	1.406e-06	3.39e-07	7.26e-07	2.00066	2.24252	0.934219	0.225249	0.482392	0.52381	FALSE	0.116229
tr|U2ZFL7|U2ZFL7_VIBPR	50S ribosomal protein L14 OS=Vibrio proteolyticus NBRC 13287 GN=rplN PE=3 SV=1	123	13595.4		28	5	48.8	Carbamidomethyl (C),Oxidation (M)	6	4	4	6	2	3	2.45e-06	1.075e-06	1.081e-06	1.208e-06	3.956e-07	6.697e-07	0.438776	0.441224	0.493061	0.161469	0.273347	0.785714	FALSE	0.517571
tr|U3BLS6|U3BLS6_VIBPR	Succinylglutamate desuccinylase OS=Vibrio proteolyticus NBRC 13287 GN=astE PE=3 SV=1	342	38683.4		32	10	41.5	Carbamidomethyl (C)	6	5	8	5	2	3	1.218e-06	9.025e-07	1.488e-06	3.464e-07	1.052e-07	2.164e-07	0.740969	1.22167	0.284401	0.0863711	0.177668	0.526316	FALSE	0.0739262
tr|U3B5V4|U3B5V4_VIBPR	UPF0234 protein VPR01S_01_00120 OS=Vibrio proteolyticus NBRC 13287 GN=VPR01S_01_00120 PE=3 SV=1	161	18136.5		45	14	67.1	Gln->pyro-Glu (N-term Q),Oxidation (M)	11	10	13	4	2	3	3.764e-06	4.289e-06	3.06e-06	6.728e-07	1.417e-07	2.763e-07	1.13948	0.812965	0.178746	0.0376461	0.073406	0.264706	FALSE	0.00251037
tr|U2ZZG9|U2ZZG9_VIBPR	30S ribosomal protein S10 OS=Vibrio proteolyticus NBRC 13287 GN=rpsJ PE=3 SV=1	103	11718.4		26	6	49.5	Oxidation (M)	6	2	3	3	2	3	5.824e-06	3.033e-06	2.495e-06	2.586e-06	5.432e-07	1.636e-06	0.520776	0.4284	0.444025	0.0932692	0.280907	0.727273	FALSE	0.496958
tr|U3A6A6|U3A6A6_VIBPR	Uncharacterized protein OS=Vibrio proteolyticus NBRC 13287 GN=VPR01S_20_00120 PE=4 SV=1	427	46981.8		21	9	29.3	Carbamidomethyl (C),Oxidation (M)	1	5	6	3	2	3	2.784e-07	5.51e-07	4.932e-07	2.888e-07	2.705e-07	3.035e-07	1.97917	1.77155	1.03736	0.971624	1.09016	0.666667	FALSE	0.476793
tr|U2ZY47|U2ZY47_VIBPR	DNA-binding protein HU-beta OS=Vibrio proteolyticus NBRC 13287 GN=hupB PE=3 SV=1	90	9394.92		19	3	55.6		3	4	4	3	2	3	2.411e-06	2.267e-06	1.594e-06	1.393e-06	3.85e-07	1.06e-06	0.940274	0.661136	0.577769	0.159685	0.439652	0.727273	FALSE	0.101192
tr|U2ZKT8|U2ZKT8_VIBPR	Glycerophosphoryl diester phosphodiesterase OS=Vibrio proteolyticus NBRC 13287 GN=glpQ PE=4 SV=1	351	40075.1		30	12	40.2	Oxidation (M)	8	7	4	2	2	3	1.384e-06	1.408e-06	4.424e-07	1.331e-07	1.931e-07	4.24e-07	1.01734	0.319653	0.0961705	0.139523	0.306358	0.368421	FALSE	0.0704086
tr|U3B852|U3B852_VIBPR	ATP-dependent Clp protease proteolytic subunit OS=Vibrio proteolyticus NBRC 13287 GN=clpP PE=3 SV=1	208	22972.6		23	4	27.9	Oxidation (M)	5	6	4	2	2	3	2.175e-06	2.457e-06	1.664e-06	2.998e-07	6.997e-08	8.044e-07	1.12966	0.765057	0.137839	0.0321701	0.369839	0.466667	FALSE	0.0248175
tr|U2ZYN2|U2ZYN2_VIBPR	Uncharacterized protein OS=Vibrio proteolyticus NBRC 13287 GN=VPR01S_03_01160 PE=4 SV=1	142	15485.9		14	3	31	Oxidation (M)	2	2	1	2	2	3	3.481e-07	5.557e-07	1.812e-07	1.025e-06	1.161e-06	8.553e-07	1.59638	0.52054	2.94456	3.33525	2.45705	1.4	FALSE	0.2302
tr|U2ZCG7|U2ZCG7_VIBPR	Putative heme/hemoglobin receptor OS=Vibrio proteolyticus NBRC 13287 GN=VPR01S_01_01640 PE=3 SV=1	711	79282.3		35	21	42.5	Glu->pyro-Glu (N-term E),Oxidation (M)				20	8	2				9.791e-07	4.222e-07	1.014e-07			WT1 Only	WT2 Only	WT3 Only	NA	Yes	0.199359
tr|U3BI59|U3BI59_VIBPR	Superoxide dismutase OS=Vibrio proteolyticus NBRC 13287 GN=sodB PE=3 SV=1	194	21513.5		32	5	35.1		4	6	7	5	7	2	2.875e-06	3.311e-06	1.857e-06	8.881e-07	2.032e-06	2.917e-07	1.15165	0.645913	0.308904	0.706783	0.101461	0.823529	FALSE	0.594189
tr|U3A6M9|U3A6M9_VIBPR	Uncharacterized protein OS=Vibrio proteolyticus NBRC 13287 GN=VPR01S_21_00720 PE=4 SV=1	190	20712.1		29	9	58.4	Glu->pyro-Glu (N-term E)	1	5	4	7	6	2	9.126e-08	1.795e-06	9.481e-07	1.842e-06	1.251e-06	3.797e-07	19.6691	10.389	20.1841	13.7081	4.16064	1.5	FALSE	0.442003
tr|U2ZIF6|U2ZIF6_VIBPR	Phenylalanine--tRNA ligase beta subunit OS=Vibrio proteolyticus NBRC 13287 GN=pheT PE=3 SV=1	795	86603.5		51	18	34.5	Carbamidomethyl (C),Oxidation (M)	10	13	12	7	5	2	8.534e-07	6.766e-07	7.131e-07	2.793e-07	1.858e-07	4.972e-08	0.792829	0.835599	0.327279	0.217717	0.0582611	0.4	FALSE	0.021576
tr|U3BS24|U3BS24_VIBPR	Uncharacterized protein OS=Vibrio proteolyticus NBRC 13287 GN=VPR01S_26_00460 PE=4 SV=1	172	19603.8		44	11	62.8	Carbamidomethyl (C),Gln->pyro-Glu (N-term Q),Glu->pyro-Glu (N-term E),Oxidation (M)	7	12	10	5	5	2	3.131e-06	5.017e-06	2.205e-06	6.964e-07	1.515e-06	6.387e-07	1.60236	0.704248	0.222421	0.483871	0.203992	0.413793	FALSE	0.0385626
tr|U3BGZ1|U3BGZ1_VIBPR	Putative ABC transporter substrate-binding protein OS=Vibrio proteolyticus NBRC 13287 GN=VPR01S_02_02190 PE=4 SV=1	538	60155.3		31	13	28.6	Oxidation (M)	5	7	8	3	5	2	4.147e-07	3.517e-07	4.656e-07	1.146e-07	9.313e-08	1.061e-07	0.848083	1.12274	0.276344	0.224572	0.255848	0.5	FALSE	0.0556545
tr|U3A2P4|U3A2P4_VIBPR	Glycerol kinase OS=Vibrio proteolyticus NBRC 13287 GN=glpK PE=3 SV=1	505	55857		52	17	41.6	Carbamidomethyl (C),Oxidation (M)	11	9	9	11	4	2	1.21e-06	8.195e-07	6.477e-07	7.836e-07	1.975e-07	1.71e-07	0.677273	0.535289	0.647603	0.163223	0.141322	0.586207	FALSE	0.277876
tr|U3BGK6|U3BGK6_VIBPR	2-oxoglutarate dehydrogenase E1 component OS=Vibrio proteolyticus NBRC 13287 GN=sucA PE=4 SV=1	936	105835		25	18	21.2	Carbamidomethyl (C),Oxidation (M)	4	3	6	6	4	2	2.857e-07	1.515e-07	1.537e-07	2.099e-07	6.329e-08	2.629e-08	0.530277	0.537977	0.734687	0.221526	0.0920196	0.923077	FALSE	0.830537
tr|U3A6G1|U3A6G1_VIBPR	Single-stranded DNA-binding protein OS=Vibrio proteolyticus NBRC 13287 GN=ssb PE=3 SV=1	177	19594.5		24	7	31.6		4	5	5	3	4	2	2.319e-06	1.84e-06	1.623e-06	7.405e-07	1.234e-06	1.119e-06	0.793445	0.699871	0.319319	0.532126	0.482536	0.642857	FALSE	0.0824417
tr|U3BAM7|U3BAM7_VIBPR	Putative peptide ABC transporter substrate-binding protein OS=Vibrio proteolyticus NBRC 13287 GN=VPR01S_05_01290 PE=4 SV=1	605	69930		31	15	33.1	Oxidation (M)	7	4	9	2	4	2	3.777e-07	2.619e-07	4.372e-07	9.758e-08	1.974e-07	3.534e-08	0.693407	1.15753	0.258353	0.522637	0.0935663	0.4	FALSE	0.0933561
tr|U3A5H7|U3A5H7_VIBPR	Putative TRAP transporter substrate-binding protein OS=Vibrio proteolyticus NBRC 13287 GN=VPR01S_17_00410 PE=4 SV=1	324	34871.5		37	15	55.9	Carbamidomethyl (C),Oxidation (M)	6.5	7.5	6.5	5.5	3.5	2	1.108e-06	9.789e-07	7.334e-07	6.023e-07	4.873e-07	5.44e-07	0.883484	0.661913	0.543592	0.439801	0.490975	0.536585	FALSE	0.0769743
tr|U3A4Y4|U3A4Y4_VIBPR	Probable transcriptional regulatory protein VPR01S_19_00420 OS=Vibrio proteolyticus NBRC 13287 GN=VPR01S_19_00420 PE=3 SV=1	238	26139.8		32	8	50.4	Carbamidomethyl (C),Oxidation (M)	6	8	5	6	3	2	6.099e-07	1.241e-06	1.097e-06	8.27e-07	1.945e-07	1.042e-07	2.03476	1.79866	1.35596	0.318905	0.170848	0.578947	FALSE	0.154567
tr|U3BL26|U3BL26_VIBPR	Uncharacterized protein OS=Vibrio proteolyticus NBRC 13287 GN=VPR01S_07_01070 PE=4 SV=1	189	20595.8		28	8	47.6	Oxidation (M)	2	5	8	6	3	2	5.535e-07	7.105e-07	9.299e-07	1.214e-06	6.767e-07	9.239e-07	1.28365	1.68004	2.19332	1.22258	1.6692	0.733333	FALSE	0.565375
tr|U2ZFH2|U2ZFH2_VIBPR	UPF0307 protein VPR01S_04_00460 OS=Vibrio proteolyticus NBRC 13287 GN=VPR01S_04_00460 PE=3 SV=1	175	20474.8		32	7	48.6	Oxidation (M)	7	7	6	5	3	2	2.82e-06	1.846e-06	1.258e-06	8.255e-07	4.714e-07	5.598e-07	0.65461	0.446099	0.29273	0.167163	0.198511	0.5	FALSE	0.0493723
tr|U3BB38|U3BB38_VIBPR	Uncharacterized protein OS=Vibrio proteolyticus NBRC 13287 GN=VPR01S_06_00260 PE=4 SV=1	200	21926.8		35	5	52	Oxidation (M)	6	6	7	3	3	2	8.776e-07	9.206e-07	7.706e-07	7.372e-07	8.792e-07	6.177e-07	1.049	0.878077	0.840018	1.00182	0.703851	0.421053	FALSE	0.00147312
tr|U3A004|U3A004_VIBPR	ADP compounds hydrolase NudE OS=Vibrio proteolyticus NBRC 13287 GN=nudE PE=3 SV=1	181	20521.7		27	9	49.7		8	4	6	3	3	2	2.463e-06	1.098e-06	9.935e-07	5.903e-07	2.419e-07	2.738e-07	0.445798	0.40337	0.239667	0.0982136	0.111165	0.444444	FALSE	0.0921351
tr|U3B9H8|U3B9H8_VIBPR	30S ribosomal protein S11 OS=Vibrio proteolyticus NBRC 13287 GN=rpsK PE=3 SV=1	129	13917.4		21	6	51.9	Gln->pyro-Glu (N-term Q)	5	4	3	3	3	2	2.363e-06	1.986e-06	1.353e-06	1.971e-06	8.441e-07	7.187e-07	0.840457	0.572577	0.834109	0.357215	0.304147	0.666667	FALSE	0.133583
tr|U3BAN6|U3BAN6_VIBPR	Uncharacterized protein OS=Vibrio proteolyticus NBRC 13287 GN=VPR01S_05_01390 PE=4 SV=1	164	18044.9		15	7	50	Carbamidomethyl (C),Oxidation (M)	2	2	2	3	3	2	4.686e-07	3.968e-07	1.908e-07	6.47e-07	6.191e-07	1.592e-07	0.846778	0.40717	1.38071	1.32117	0.339735	1.33333	FALSE	0.183503
tr|U3A6V1|U3A6V1_VIBPR	Putative N-acetylmuramoyl-L-alanine amidase OS=Vibrio proteolyticus NBRC 13287 GN=VPR01S_29_00240 PE=4 SV=1	574	62870.9		14	6	15.3		1	1	3	3	3	2	2.386e-08	9.464e-08	1.116e-07	5.705e-08	1.677e-08	6.517e-09	3.96647	4.67728	2.39103	0.70285	0.273135	1.6	FALSE	0.273893
tr|U3BP15|U3BP15_VIBPR	Uncharacterized protein OS=Vibrio proteolyticus NBRC 13287 GN=VPR01S_12_01020 PE=4 SV=1	278	31150.8		14	5	19.1	Carbamidomethyl (C),Oxidation (M)			3	3	3	2			1.137e-07	2.088e-07	3.43e-08	1.233e-08		C3 Only	WT1 Only	WT2 Only	WT3 Only	0.888889	FALSE	0.232151
tr|U3BSB9|U3BSB9_VIBPR	Uncharacterized protein OS=Vibrio proteolyticus NBRC 13287 GN=VPR01S_28_00230 PE=4 SV=1	1402	157124		7	5	8.2	Carbamidomethyl (C),Oxidation (M)				2	3	2				4.336e-08	5.016e-08	4.51e-08			WT1 Only	WT2 Only	WT3 Only	NA	Yes	0.0198039
tr|U3A6G5|U3A6G5_VIBPR	Putative aminotransferase OS=Vibrio proteolyticus NBRC 13287 GN=VPR01S_20_00920 PE=3 SV=1	373	40737		32	10	39.1	Carbamidomethyl (C),Gln->pyro-Glu (N-term Q)	5	6	9	8	2	2	4.727e-07	7.086e-07	1.128e-06	5.865e-07	8.429e-08	2.589e-07	1.49905	2.38629	1.24074	0.178316	0.547705	0.6	FALSE	0.32965
tr|U2ZXS2|U2ZXS2_VIBPR	Amidophosphoribosyltransferase OS=Vibrio proteolyticus NBRC 13287 GN=purF PE=3 SV=1	504	55847.5		26	8	23	Oxidation (M)	6	4	7	5	2	2	8.105e-07	3.828e-07	5.799e-07	3.087e-07	7.003e-08	1.347e-07	0.472301	0.715484	0.380876	0.0864035	0.166194	0.529412	FALSE	0.117217
tr|U3BIP2|U3BIP2_VIBPR	2-dehydro-3-deoxyphosphooctonate aldolase OS=Vibrio proteolyticus NBRC 13287 GN=kdsA PE=3 SV=1	283	30772.6		39	14	64.3	Oxidation (M)	6	13	10	4	2	2	1.159e-06	2.272e-06	1.23e-06	8.394e-07	2.673e-07	1.42e-07	1.96031	1.06126	0.724245	0.23063	0.122519	0.275862	FALSE	0.0627208
tr|U3BM62|U3BM62_VIBPR	Aerobic respiration control two-component response regulator ArcA OS=Vibrio proteolyticus NBRC 13287 GN=arcA PE=4 SV=1	238	27092.9		24	10	51.7	Carbamidomethyl (C),Oxidation (M)	6	3	5	4	2	2	1.248e-06	3.615e-07	9.83e-07	6.195e-07	1.06e-07	1.35e-07	0.289663	0.78766	0.496394	0.0849359	0.108173	0.571429	FALSE	0.150012
tr|U2ZXB3|U2ZXB3_VIBPR	Peptidoglycan-associated lipoprotein OS=Vibrio proteolyticus NBRC 13287 GN=pal PE=3 SV=1	179	19190.6		19	4	51.4	Oxidation (M)	2	4	2	4	2	2	1.09e-06	9.698e-07	7.208e-07	6.739e-07	2.025e-07	3.267e-07	0.889725	0.661284	0.618257	0.18578	0.299725	1	FALSE	1
tr|U3BGU8|U3BGU8_VIBPR	50S ribosomal protein L27 OS=Vibrio proteolyticus NBRC 13287 GN=rpmA PE=3 SV=1	85	9207.94		18	4	51.8		3	4	3	4	2	2	3.164e-06	3.609e-06	2.722e-06	3.096e-06	1.631e-06	2.294e-06	1.14064	0.860303	0.978508	0.515487	0.725032	0.8	FALSE	0.438193
tr|U3BD73|U3BD73_VIBPR	Uncharacterized protein OS=Vibrio proteolyticus NBRC 13287 GN=VPR01S_09_00780 PE=4 SV=1	148	16529.5		15	5	30.4	Gln->pyro-Glu (N-term Q)		2	4	4	2	2		8.271e-07	1.711e-06	2.326e-06	1.312e-07	5.206e-07	C2 Only	C3 Only	WT1 Only	WT2 Only	WT3 Only	0.888889	FALSE	0.64945
tr|U2ZWR7|U2ZWR7_VIBPR	Phosphoglucomutase OS=Vibrio proteolyticus NBRC 13287 GN=pgm PE=3 SV=1	548	59456		35	14	34.9	Carbamidomethyl (C)	9	8	9	3	2	2	8.524e-07	9.397e-07	8.391e-07	2.443e-07	3.971e-08	4.083e-08	1.10242	0.984397	0.286603	0.0465861	0.0479	0.269231	FALSE	0.000177551
tr|U3BIY9|U3BIY9_VIBPR	50S ribosomal protein L28 OS=Vibrio proteolyticus NBRC 13287 GN=rpmB PE=3 SV=1	78	9013.94		24	7	47.4		4	6	6	2	2	2	3.424e-06	8.369e-06	8.728e-06	3.128e-06	2.135e-06	1.618e-06	2.44422	2.54907	0.913551	0.62354	0.472547	0.375	FALSE	0.0377496
tr|U3A2E7|U3A2E7_VIBPR	Phosphoheptose isomerase OS=Vibrio proteolyticus NBRC 13287 GN=gmhA PE=3 SV=1	191	20741.4		20	6	55	Carbamidomethyl (C),Oxidation (M)	4	6	3	2	2	2	1.932e-06	1.565e-06	1.433e-06	5.761e-07	4.242e-07	4.592e-07	0.810041	0.741718	0.298188	0.219565	0.237681	0.461538	FALSE	0.118083
tr|U3A2J0|U3A2J0_VIBPR	Xanthine phosphoribosyltransferase OS=Vibrio proteolyticus NBRC 13287 GN=gpt PE=3 SV=1	154	17501.8		20	2	22.1		6	4	3	2	2	2	3.108e-06	2.914e-06	1.103e-06	4.411e-07	4.366e-07	6.465e-07	0.93758	0.354891	0.141924	0.140476	0.208012	0.461538	FALSE	0.118083

## Sheet: Title
Dataset EV1. Mass spectrometry results for T6SS1 secretome.
