# Supplementary material for: Type VI secretion system MIX‐effectors carry both antibacterial and anti‐eukaryotic activities
Source: EMBO Rep. 2017 Sep 14;18(11):1978–90. doi: 10.15252/embr.201744226 (PMC5666596; doi:10.15252/embr.201744226)
Supplement: Supplementary file 4 — Source Data for Expanded View and Appendix [file EMBR-18-1978-s005.zip]

Archive with 2 entries (2 files):
- SourceData_AppendixFigS1/EMBOR-2017-44226V2_SDataAppendixFigS1.pdf
- SourceData_FigEV1/EMBOR-2017-44226V2_SDataFigEV1.pdf
